# Supplementary material for: 2,2′-[p-Phenyl­enebis(methyl­idene­aza­ne­di­yl)]dipyridinium bis­(hydrogensulfate) dihydrate
Source: Acta Crystallogr Sect E Struct Rep Online. 2010 Nov 27;66(Pt 12):o3300. doi: 10.1107/S1600536810047999 (PMC3011373; doi:10.1107/S1600536810047999)
Supplement: Supplementary file 1 [file e-66-o3300-sup1.cif]

##############################################################################
###                                                                        ###
###        Electronic paper (Acta Crystallographica Section E)             ###
###                                                                        ###
##############################################################################
#                                                                            #
# This CIF contains the data in a paper accepted for publication in Acta     #
# Crystallographica Section E. It conforms to the requirements of Notes      #
# for Authors for Section E, and has been peer reviewed under the auspices   #
# of the IUCr Commission on Journals.                                        #
#                                                                            #
# Full details of the Crystallographic Information File format               #
# are given in the paper "The Crystallographic Information File (CIF):       #
# a New Standard Archive File for Crystallography" by S. R. Hall, F. H.      #
# Allen and I. D. Brown [Acta Cryst. (1991), A47, 655-685].                  #
#                                                                            #
# The current version of the core CIF dictionary is obtainable from          #
# ftp://ftp.iucr.org/pub/cif_core.dic. The current version number is 2.4.    #
#                                                                            #
# Software is freely available for graphical display of the structure(s) in  #
# this CIF.  For information consult the CIF home page http://www.iucr.org/  #
# cif/home.html                                                              #
#                                                                            #
# This file may be used for bona fide research purposes within the           #
# scientific community so long as proper attribution is given to the journal # 
# article from which it was obtained.                                        #
#                                                                            #
##############################################################################
                                             
data_global
_audit_creation_method     SHELXL-97
_journal_date_recd_electronic     2010-11-15
_journal_date_accepted     2010-11-17
_journal_name_full     'Acta Crystallographica, Section E'
_journal_year     2010
_journal_volume     66
_journal_issue     12
_journal_page_first     o3300
_journal_page_last     o3300
_journal_paper_category     QO
_journal_coeditor_code     SI2312
_publ_contact_author
;
     Dr. Seik Weng Ng
     Department of Chemistry
     University of Malaya
     50603 Kuala Lumpur
     Malaysia
;
_publ_contact_author_email     seikweng@um.edu.my
_publ_contact_author_fax     '03 7967 4193'
_publ_contact_author_phone     '03 7967 6778'
_publ_section_title
;
2,2'-[<i>p</i>-Phenylenebis(methylideneazanediyl)]dipyridinium
bis(hydrogensulfate) dihydrate
;
loop_
    _publ_author_name
    _publ_author_address
    'Gao, Shan'
;
     College of Chemistry and Materials Science
     Heilongjiang University
     Harbin 150080
     People's Republic of China
;
    'Qi, Xiao-Juan'
;
     College of Chemistry and Materials Science
     Heilongjiang University
     Harbin 150080
     People's Republic of China
;
    'Kong, Li-Li'
;
     College of Chemistry and Materials Science
     Heilongjiang University
     Harbin 150080
     People's Republic of China
;
    'Ng, Seik Weng'
;
     Department of Chemistry
     University of Malaya
     50603 Kuala Lumpur
     Malaysia
;
_publ_section_synopsis     .
data_I
_audit_creation_method     SHELXL-97
_chemical_name_systematic
;
2,2'-[<i>p</i>-Phenylenebis(methylideneazanediyl)]dipyridinium
bis(hydrogensulfate) dihydrate
;
_chemical_name_common     ?
_chemical_formula_moiety     'C18 H20 N4 2+, 2(H O4 S -), 2H2 O'
_chemical_formula_sum     'C18 H26 N4 O10 S2'
_chemical_formula_iupac     'C18 H20 N4 2+, 2H S O4 -, 2H2 O'
_chemical_formula_weight     522.55
_chemical_melting_point     ?
_symmetry_cell_setting     triclinic
_symmetry_space_group_name_H-M     'P -1'
_symmetry_space_group_name_Hall     '-P 1'
loop_
    _symmetry_equiv_pos_as_xyz
    'x, y, z'
    '-x, -y, -z'
_cell_length_a     7.1718(5)
_cell_length_b     9.3010(7)
_cell_length_c     9.5113(5)
_cell_angle_alpha     97.648(2)
_cell_angle_beta     92.340(2)
_cell_angle_gamma     114.005(2)
_cell_volume     571.25(7)
_cell_formula_units_Z     1
_cell_measurement_reflns_used     3948
_cell_measurement_theta_min     3.1
_cell_measurement_theta_max     27.4
_cell_measurement_temperature     293(2)
_exptl_crystal_description     Prism
_exptl_crystal_colour     Colorless
_exptl_crystal_size_max     0.25
_exptl_crystal_size_mid     0.21
_exptl_crystal_size_min     0.18
_exptl_crystal_density_diffrn     1.519
_exptl_crystal_density_meas     ?
_exptl_crystal_density_method     'not measured'
_exptl_crystal_F_000     274
_exptl_absorpt_coefficient_mu     0.296
_exptl_absorpt_correction_type     multi-scan
_exptl_absorpt_process_details     '(ABSCOR; Higashi, 1995)'
_exptl_absorpt_correction_T_min     0.9297
_exptl_absorpt_correction_T_max     0.9487
_diffrn_ambient_temperature     293(2)
_diffrn_radiation_type     MoK\a
_diffrn_radiation_wavelength     0.71073
_diffrn_radiation_source     'fine-focus sealed tube'
_diffrn_radiation_monochromator     graphite
_diffrn_measurement_device_type     'Rigaku R-AXIS RAPID'
_diffrn_measurement_method     \w
_diffrn_detector_area_resol_mean     '10.000'
_diffrn_reflns_number     5648
_diffrn_reflns_av_R_equivalents     0.0236
_diffrn_reflns_av_sigmaI/netI     0.0356
_diffrn_reflns_theta_min     3.06
_diffrn_reflns_theta_max     27.44
_diffrn_reflns_theta_full     27.44
_diffrn_measured_fraction_theta_max     0.991
_diffrn_measured_fraction_theta_full     0.991
_diffrn_reflns_limit_h_min     -9
_diffrn_reflns_limit_h_max     8
_diffrn_reflns_limit_k_min     -12
_diffrn_reflns_limit_k_max     12
_diffrn_reflns_limit_l_min     -12
_diffrn_reflns_limit_l_max     12
_diffrn_standards_number     0
_diffrn_standards_interval_count     0
_diffrn_standards_interval_time     0
_diffrn_standards_decay_%     0
_reflns_number_total     2583
_reflns_number_gt     1624
_reflns_threshold_expression     I>2\s(I)
_refine_ls_structure_factor_coef     Fsqd
_refine_ls_matrix_type     full
_refine_ls_R_factor_all     0.0833
_refine_ls_R_factor_gt     0.0398
_refine_ls_wR_factor_gt     0.0959
_refine_ls_wR_factor_ref     0.1433
_refine_ls_goodness_of_fit_ref     1.144
_refine_ls_restrained_S_all     1.143
_refine_ls_number_reflns     2583
_refine_ls_number_parameters     169
_refine_ls_number_restraints     5
_refine_ls_hydrogen_treatment     mixed
_refine_ls_weighting_scheme     calc
_refine_ls_weighting_details
         'calc w=1/[\s^2^(Fo^2^)+(0.0586P)^2^+0.3231P] where P=(Fo^2^+2Fc^2^)/3'
_atom_sites_solution_hydrogens     geom
_atom_sites_solution_primary     direct
_atom_sites_solution_secondary     difmap
_refine_ls_shift/su_max     0.001
_refine_ls_shift/su_mean     0.001
_refine_diff_density_max     0.476
_refine_diff_density_min     -0.418
_refine_ls_extinction_method     none
_refine_ls_extinction_coef     ?
loop_
    _atom_type_symbol
    _atom_type_description
    _atom_type_scat_dispersion_real
    _atom_type_scat_dispersion_imag
    _atom_type_scat_source
    'C' 'C' 0.0033 0.0016
                         'International Tables Vol C Tables 4.2.6.8 and 6.1.1.4'
    'H' 'H' 0.0000 0.0000
                         'International Tables Vol C Tables 4.2.6.8 and 6.1.1.4'
    'N' 'N' 0.0061 0.0033
                         'International Tables Vol C Tables 4.2.6.8 and 6.1.1.4'
    'O' 'O' 0.0106 0.0060
                         'International Tables Vol C Tables 4.2.6.8 and 6.1.1.4'
    'S' 'S' 0.1246 0.1234
                         'International Tables Vol C Tables 4.2.6.8 and 6.1.1.4'
_computing_data_collection     'RAPID-AUTO (Rigaku, 1998)'
_computing_cell_refinement     'RAPID-AUTO (Rigaku, 1998)'
_computing_data_reduction     'CrystalStructure (Rigaku/MSC, 2002)'
_computing_structure_solution     'SHELXS97 (Sheldrick, 2008)'
_computing_structure_refinement     'SHELXL97 (Sheldrick, 2008)'
_computing_molecular_graphics     'X-SEED (Barbour, 2001)'
_computing_publication_material     'publCIF (Westrip, 2010)'
loop_
    _atom_site_type_symbol
    _atom_site_label
    _atom_site_fract_x
    _atom_site_fract_y
    _atom_site_fract_z
    _atom_site_U_iso_or_equiv
    _atom_site_adp_type
    _atom_site_calc_flag
    _atom_site_refinement_flags
    _atom_site_occupancy
    _atom_site_disorder_assembly
    _atom_site_disorder_group
    S S1 0.19334(11) 0.92763(8) 0.76081(7) 0.0379(2) Uani d . 1 . .
    O O1 0.1234(3) 0.7575(2) 0.7264(2) 0.0508(5) Uani d . 1 . .
    O O2 0.2506(5) 0.9842(3) 0.9097(2) 0.0767(8) Uani d . 1 . .
    O O3 0.3889(4) 1.0040(3) 0.6846(3) 0.0627(7) Uani d D 1 . .
    H H3 0.481(5) 0.981(5) 0.719(4) 0.094 Uiso d D 1 . .
    O O4 0.0542(3) 0.9850(3) 0.7002(3) 0.0566(6) Uani d . 1 . .
    O O1W 0.3282(4) 1.0635(4) 1.2016(3) 0.0730(8) Uani d D 1 . .
    H H11 0.286(7) 1.023(6) 1.1157(19) 0.110 Uiso d D 1 . .
    H H12 0.218(4) 1.055(6) 1.235(5) 0.110 Uiso d D 1 . .
    N N1 0.1175(4) 0.3172(3) 0.7485(2) 0.0418(6) Uani d D 1 . .
    H H1 0.112(5) 0.220(2) 0.740(4) 0.063 Uiso d D 1 . .
    N N2 0.2258(4) 0.5652(3) 0.8961(2) 0.0388(5) Uani d D 1 . .
    H H2 0.202(5) 0.606(4) 0.821(2) 0.058 Uiso d D 1 . .
    C C1 0.5953(5) 0.6591(3) 0.4870(3) 0.0409(7) Uani d . 1 . .
    H H1A 0.6588 0.7665 0.4787 0.049 Uiso calc R 1 . .
    C C2 0.4067(5) 0.6003(3) 0.5401(3) 0.0417(7) Uani d . 1 . .
    H H2A 0.3444 0.6687 0.5668 0.050 Uiso calc R 1 . .
    C C3 0.3092(4) 0.4410(3) 0.5541(3) 0.0363(6) Uani d . 1 . .
    C C4 0.1038(5) 0.3747(4) 0.6143(3) 0.0432(7) Uani d . 1 . .
    H H4A 0.0537 0.4573 0.6301 0.052 Uiso calc R 1 . .
    H H4B 0.0057 0.2875 0.5452 0.052 Uiso calc R 1 . .
    C C5 0.1854(4) 0.4078(3) 0.8764(3) 0.0342(6) Uani d . 1 . .
    C C6 0.2159(4) 0.3435(4) 0.9964(3) 0.0407(6) Uani d . 1 . .
    H H6 0.1907 0.2362 0.9874 0.049 Uiso calc R 1 . .
    C C7 0.2830(5) 0.4399(4) 1.1269(3) 0.0492(8) Uani d . 1 . .
    H H7 0.3020 0.3970 1.2064 0.059 Uiso calc R 1 . .
    C C8 0.3230(5) 0.6011(4) 1.1422(3) 0.0502(8) Uani d . 1 . .
    H H8 0.3689 0.6664 1.2308 0.060 Uiso calc R 1 . .
    C C9 0.2939(4) 0.6600(4) 1.0261(3) 0.0453(7) Uani d . 1 . .
    H H9 0.3206 0.7676 1.0345 0.054 Uiso calc R 1 . .
loop_
    _atom_site_aniso_label
    _atom_site_aniso_U_11
    _atom_site_aniso_U_22
    _atom_site_aniso_U_33
    _atom_site_aniso_U_12
    _atom_site_aniso_U_13
    _atom_site_aniso_U_23
    S1 0.0398(4) 0.0353(4) 0.0421(4) 0.0194(3) 0.0045(3) 0.0058(3)
    O1 0.0561(13) 0.0329(11) 0.0647(14) 0.0198(10) 0.0081(10) 0.0079(9)
    O2 0.106(2) 0.0816(19) 0.0359(13) 0.0403(17) -0.0082(12) -0.0100(11)
    O3 0.0481(14) 0.0637(16) 0.0861(18) 0.0248(12) 0.0202(12) 0.0361(13)
    O4 0.0494(13) 0.0527(14) 0.0795(16) 0.0314(11) 0.0020(11) 0.0175(11)
    O1W 0.0499(15) 0.116(2) 0.0588(16) 0.0458(16) -0.0023(12) -0.0032(15)
    N1 0.0508(15) 0.0357(13) 0.0414(13) 0.0204(12) 0.0084(10) 0.0059(10)
    N2 0.0420(13) 0.0386(14) 0.0403(13) 0.0204(11) 0.0020(10) 0.0096(10)
    C1 0.0555(18) 0.0352(15) 0.0354(15) 0.0226(13) 0.0055(12) 0.0047(11)
    C2 0.0557(18) 0.0433(17) 0.0371(15) 0.0322(15) 0.0059(12) 0.0042(12)
    C3 0.0449(16) 0.0423(16) 0.0243(13) 0.0220(13) 0.0009(10) 0.0025(10)
    C4 0.0469(17) 0.0506(18) 0.0346(15) 0.0241(14) 0.0008(11) 0.0033(12)
    C5 0.0284(13) 0.0360(15) 0.0400(15) 0.0138(11) 0.0075(10) 0.0096(11)
    C6 0.0418(16) 0.0412(16) 0.0472(17) 0.0216(13) 0.0103(12) 0.0187(12)
    C7 0.0398(16) 0.073(2) 0.0443(17) 0.0278(15) 0.0096(12) 0.0258(15)
    C8 0.0475(18) 0.060(2) 0.0428(17) 0.0244(16) 0.0010(13) 0.0023(14)
    C9 0.0443(17) 0.0401(17) 0.0500(17) 0.0184(13) 0.0012(13) 0.0009(13)
loop_
    _geom_bond_atom_site_label_1
    _geom_bond_atom_site_label_2
    _geom_bond_site_symmetry_2
    _geom_bond_distance
    _geom_bond_publ_flag
    S1 O2 . 1.425(2) ?
    S1 O1 . 1.437(2) ?
    S1 O4 . 1.443(2) ?
    S1 O3 . 1.551(2) ?
    O3 H3 . 0.840(10)
                    ?
    O1W H11 . 0.840(10)
                      ?
    O1W H12 . 0.840(10)
                      ?
    N1 C5 . 1.331(4) ?
    N1 C4 . 1.462(4) ?
    N1 H1 . 0.880(10)
                    ?
    N2 C5 . 1.356(3) ?
    N2 C9 . 1.362(4) ?
    N2 H2 . 0.890(10)
                    ?
    C1 C2 . 1.382(4) ?
    C1 C3 2_666 1.390(4) ?
    C1 H1A . 0.9300 ?
    C2 C3 . 1.385(4) ?
    C2 H2A . 0.9300 ?
    C3 C1 2_666 1.390(4) ?
    C3 C4 . 1.517(4) ?
    C4 H4A . 0.9700 ?
    C4 H4B . 0.9700 ?
    C5 C6 . 1.406(4) ?
    C6 C7 . 1.371(4) ?
    C6 H6 . 0.9300 ?
    C7 C8 . 1.394(5) ?
    C7 H7 . 0.9300 ?
    C8 C9 . 1.341(4) ?
    C8 H8 . 0.9300 ?
    C9 H9 . 0.9300 ?
loop_
    _geom_angle_atom_site_label_1
    _geom_angle_atom_site_label_2
    _geom_angle_atom_site_label_3
    _geom_angle_site_symmetry_1
    _geom_angle_site_symmetry_3
    _geom_angle
    _geom_angle_publ_flag
    O2 S1 O1 . . 112.24(15) ?
    O2 S1 O4 . . 113.33(16) ?
    O1 S1 O4 . . 113.05(14) ?
    O2 S1 O3 . . 107.05(17) ?
    O1 S1 O3 . . 107.22(14) ?
    O4 S1 O3 . . 103.15(13) ?
    S1 O3 H3 . . 109(3) ?
    H11 O1W H12 . . 101(5) ?
    C5 N1 C4 . . 125.7(2) ?
    C5 N1 H1 . . 117(2) ?
    C4 N1 H1 . . 115(2) ?
    C5 N2 C9 . . 122.4(2) ?
    C5 N2 H2 . . 118(2) ?
    C9 N2 H2 . . 120(2) ?
    C2 C1 C3 . 2_666 120.5(3) ?
    C2 C1 H1A . . 119.7 ?
    C3 C1 H1A 2_666 . 119.7 ?
    C1 C2 C3 . . 120.9(3) ?
    C1 C2 H2A . . 119.6 ?
    C3 C2 H2A . . 119.6 ?
    C2 C3 C1 . 2_666 118.6(3) ?
    C2 C3 C4 . . 121.7(3) ?
    C1 C3 C4 2_666 . 119.7(3) ?
    N1 C4 C3 . . 112.3(2) ?
    N1 C4 H4A . . 109.1 ?
    C3 C4 H4A . . 109.1 ?
    N1 C4 H4B . . 109.1 ?
    C3 C4 H4B . . 109.1 ?
    H4A C4 H4B . . 107.9 ?
    N1 C5 N2 . . 121.3(2) ?
    N1 C5 C6 . . 121.2(3) ?
    N2 C5 C6 . . 117.5(2) ?
    C7 C6 C5 . . 119.6(3) ?
    C7 C6 H6 . . 120.2 ?
    C5 C6 H6 . . 120.2 ?
    C6 C7 C8 . . 121.0(3) ?
    C6 C7 H7 . . 119.5 ?
    C8 C7 H7 . . 119.5 ?
    C9 C8 C7 . . 118.4(3) ?
    C9 C8 H8 . . 120.8 ?
    C7 C8 H8 . . 120.8 ?
    C8 C9 N2 . . 121.2(3) ?
    C8 C9 H9 . . 119.4 ?
    N2 C9 H9 . . 119.4 ?
loop_
    _geom_torsion_atom_site_label_1
    _geom_torsion_atom_site_label_2
    _geom_torsion_atom_site_label_3
    _geom_torsion_atom_site_label_4
    _geom_torsion_site_symmetry_1
    _geom_torsion_site_symmetry_2
    _geom_torsion_site_symmetry_3
    _geom_torsion_site_symmetry_4
    _geom_torsion
    _geom_torsion_publ_flag
    C3 C1 C2 C3 2_666 . . . 0.3(5) ?
    C1 C2 C3 C1 . . . 2_666 -0.3(4) ?
    C1 C2 C3 C4 . . . . 179.0(2) ?
    C5 N1 C4 C3 . . . . 80.0(3) ?
    C2 C3 C4 N1 . . . . -115.8(3) ?
    C1 C3 C4 N1 2_666 . . . 63.5(3) ?
    C4 N1 C5 N2 . . . . 8.5(4) ?
    C4 N1 C5 C6 . . . . -172.2(3) ?
    C9 N2 C5 N1 . . . . 179.5(3) ?
    C9 N2 C5 C6 . . . . 0.2(4) ?
    N1 C5 C6 C7 . . . . -179.0(3) ?
    N2 C5 C6 C7 . . . . 0.3(4) ?
    C5 C6 C7 C8 . . . . -0.5(4) ?
    C6 C7 C8 C9 . . . . 0.2(5) ?
    C7 C8 C9 N2 . . . . 0.3(5) ?
    C5 N2 C9 C8 . . . . -0.5(4) ?
loop_
    _geom_hbond_atom_site_label_D
    _geom_hbond_atom_site_label_H
    _geom_hbond_atom_site_label_A
    _geom_hbond_site_symmetry_A
    _geom_hbond_distance_DH
    _geom_hbond_distance_HA
    _geom_hbond_distance_DA
    _geom_hbond_angle_DHA
    _geom_hbond_publ_flag
    O3 H3 O1w 2_677 0.840(10)
                            1.750(10)
                                    2.592(4) 178(5) yes
    O1w H11 O2 . 0.840(10)
                         1.93(2) 2.749(3) 164(5) yes
    O1w H12 O4 2_577 0.840(10)
                             1.980(10)
                                     2.813(3) 174(5) yes
    N2 H2 O1 . 0.890(10)
                       2.02(2) 2.844(3) 154(3) yes
    N1 H1 O4 1_545 0.880(10)
                           2.030(10)
                                   2.903(3) 170(3) yes
