# Supplementary material for: 2,2′-[p-Phenyl­enebis(methyl­idene­aza­ne­di­yl)]dipyridinium bis­(hydrogensulfate) dihydrate
Source: Acta Crystallogr Sect E Struct Rep Online. 2010 Nov 27;66(Pt 12):o3300. doi: 10.1107/S1600536810047999 (PMC3011373; doi:10.1107/S1600536810047999)
Supplement: Supplementary file 2 [file e-66-o3300-Isup2.hkl]

# 
# h,k,l, Fc-squared, Fo-squared, sigma(Fo-squared) and status flag 
# 
data_I
_shelx_title '  P-1' 
_shelx_refln_list_code          4 
_shelx_F_calc_maximum      113.38 
_exptl_crystal_F_000       274.00 
_reflns_d_resolution_high  0.7710 
 
loop_ 
 _symmetry_equiv_pos_as_xyz 
 'x, y, z' 
 '-x, -y, -z' 
 
_cell_length_a     7.1718 
_cell_length_b     9.3010 
_cell_length_c     9.5113 
_cell_angle_alpha  97.648 
_cell_angle_beta   92.340 
_cell_angle_gamma 114.005 
 
_shelx_F_squared_multiplier     1.000 
 
loop_ 
 _refln_index_h 
 _refln_index_k 
 _refln_index_l 
 _refln_F_squared_calc 
 _refln_F_squared_meas 
 _refln_F_squared_sigma 
 _refln_observed_status 
   1   0   0      122.23      135.38      1.86 o 
   2   0   0     4167.21     4476.21     42.18 o 
   3   0   0        0.13        1.03      1.49 o 
   4   0   0       71.02       73.52      4.61 o 
   5   0   0       35.66       36.60      3.34 o 
   6   0   0        1.91        1.02      2.90 o 
   8   0   0       30.81       28.90      4.07 o 
  -8   1   0        8.27       12.54      3.45 o 
  -7   1   0       73.81       76.61      4.40 o 
  -6   1   0        8.52        9.02      2.33 o 
  -5   1   0      143.77      143.85      3.10 o 
  -4   1   0        5.33        6.30      2.01 o 
  -3   1   0       17.77       19.20      1.80 o 
  -2   1   0      144.61      132.80      2.57 o 
  -1   1   0       69.29       86.76      1.15 o 
   1   1   0      115.21      102.06      1.99 o 
   2   1   0       48.19       59.27      2.62 o 
   3   1   0       72.59       66.45      1.04 o 
   4   1   0        8.95        9.76      3.91 o 
   5   1   0       85.71       86.01      4.29 o 
   6   1   0       16.70       18.14      3.97 o 
   7   1   0        6.63        2.20      4.01 o 
   8   1   0        1.17        1.71      4.80 o 
  -8   2   0       27.95       30.51      3.66 o 
  -7   2   0       56.34       60.70      6.44 o 
  -6   2   0        9.60       10.76      2.77 o 
  -5   2   0      121.18      116.27      3.27 o 
  -4   2   0     1011.65      950.35     11.37 o 
  -3   2   0      200.40      232.94      3.93 o 
  -2   2   0     6113.45     6546.60     43.76 o 
  -1   2   0     1707.44     1804.41     16.13 o 
   0   2   0     3375.45     3599.79     23.44 o 
   1   2   0      139.78      129.18      2.20 o 
   2   2   0      166.17      157.75      4.09 o 
   3   2   0       65.76       67.14      2.43 o 
   4   2   0       15.94       15.71      1.14 o 
   5   2   0       47.35       47.39      6.35 o 
   6   2   0       28.94       30.24      4.50 o 
   7   2   0        2.16        2.08      4.36 o 
  -9   3   0        2.57        1.56      4.02 o 
  -8   3   0        0.51        0.30      3.09 o 
  -7   3   0       27.33       28.53      2.96 o 
  -6   3   0      402.91      404.81      7.81 o 
  -5   3   0        3.45        3.96      3.86 o 
  -4   3   0      229.50      211.84      4.24 o 
  -3   3   0      238.50      214.22      2.70 o 
  -2   3   0      164.48      154.76      2.18 o 
  -1   3   0       23.56        7.64      5.35 o 
   0   3   0     4946.40     5478.10     36.89 o 
   1   3   0       43.88       31.48      1.73 o 
   2   3   0        0.25       -0.40      1.10 o 
   3   3   0       24.85       25.72      2.02 o 
   4   3   0      258.68      268.10      4.50 o 
   5   3   0       24.47       22.11      2.87 o 
   6   3   0       24.05       24.92      4.98 o 
   7   3   0        0.46        3.70      4.99 o 
  -9   4   0        9.29        7.81      4.39 o 
  -8   4   0        0.05       -0.61      2.53 o 
  -7   4   0      101.99       85.82      9.10 o 
  -6   4   0       49.38       46.28      3.82 o 
  -5   4   0       49.46       54.17      5.09 o 
  -4   4   0       11.77        9.23      1.49 o 
  -3   4   0      654.50      682.59     14.41 o 
  -2   4   0        1.11        1.67      1.73 o 
  -1   4   0        0.04        0.05      0.99 o 
   0   4   0        0.17        0.71      1.03 o 
   1   4   0      216.58      211.69      3.12 o 
   2   4   0      211.33      210.56      3.39 o 
   3   4   0       40.12       41.61      2.47 o 
   4   4   0       15.01       13.48      2.60 o 
   5   4   0        7.19        6.84      1.73 o 
   6   4   0        0.25       -0.22      3.84 o 
  -9   5   0        1.49        2.37      4.09 o 
  -8   5   0       34.76       23.59      7.91 o 
  -7   5   0       22.67       30.37      4.33 o 
  -6   5   0      369.45      359.09      7.46 o 
  -5   5   0       28.25       30.03      2.18 o 
  -4   5   0      488.77      490.99      5.74 o 
  -3   5   0       31.47       26.83      1.69 o 
  -2   5   0      914.87      934.60      8.42 o 
  -1   5   0      473.30      451.37      5.04 o 
   0   5   0      276.03      302.83      3.76 o 
   1   5   0       85.04       92.73      2.55 o 
   2   5   0      368.93      366.21      5.55 o 
   3   5   0       70.30       70.22      3.12 o 
   4   5   0      111.24      113.94      4.71 o 
   5   5   0        0.46        1.07      1.21 o 
   6   5   0        6.89        0.83      3.28 o 
  -9   6   0        0.05       -0.10      6.24 o 
  -8   6   0       12.41       11.53      4.56 o 
  -7   6   0        1.89        1.33      3.31 o 
  -6   6   0      115.49      113.70      6.56 o 
  -5   6   0       46.85       52.99      3.10 o 
  -4   6   0       10.96       15.03      2.01 o 
  -3   6   0      228.48      216.00      3.92 o 
  -2   6   0      252.41      235.29      3.49 o 
  -1   6   0      176.87      170.62      3.49 o 
   0   6   0       89.34       94.81      5.10 o 
   1   6   0        4.09        7.85      2.48 o 
   2   6   0      101.91      107.04      4.02 o 
   3   6   0       44.81       39.55      3.15 o 
   4   6   0        0.13        0.17      2.37 o 
   5   6   0       10.71        9.35      7.66 o 
  -9   7   0       11.46       13.67      5.60 o 
  -8   7   0       21.96       25.07      5.02 o 
  -7   7   0        0.02        0.10      2.09 o 
  -6   7   0      117.63      109.01      5.40 o 
  -5   7   0      142.59      137.13      4.13 o 
  -4   7   0        3.83        5.98      2.05 o 
  -3   7   0      418.55      404.33      5.16 o 
  -2   7   0       10.82       12.21      2.44 o 
  -1   7   0        5.82        2.21      1.80 o 
   0   7   0       16.68       23.75      2.41 o 
   1   7   0       44.39       38.65      2.82 o 
   2   7   0       23.42       28.11      3.67 o 
   3   7   0        6.10        2.61      2.80 o 
   4   7   0        0.25        0.37      2.85 o 
  -8   8   0       28.70       31.42      5.64 o 
  -7   8   0       47.82       56.86      4.85 o 
  -6   8   0       63.69       60.44      4.11 o 
  -5   8   0      118.09      110.98      5.36 o 
  -4   8   0      116.45      126.35      4.25 o 
  -3   8   0        0.01        2.21      2.42 o 
  -2   8   0      377.80      363.51      5.30 o 
  -1   8   0        0.04        0.13      2.18 o 
   0   8   0       36.71       39.29      2.94 o 
   1   8   0        2.86        2.08      2.43 o 
   2   8   0       10.09        6.07      6.11 o 
   3   8   0       25.54       16.70     13.07 o 
  -8   9   0        1.38        0.93      3.12 o 
  -7   9   0       11.71       10.05      5.31 o 
  -6   9   0        4.14        2.81      3.27 o 
  -5   9   0       21.67       24.31      3.09 o 
  -4   9   0       71.40       77.59      4.17 o 
  -3   9   0        1.19        3.76      2.40 o 
  -2   9   0        6.56        2.25      2.75 o 
  -1   9   0        4.24        3.44      2.49 o 
   0   9   0       16.75        8.75      6.69 o 
   1   9   0       11.10        3.06      4.37 o 
   2   9   0        0.18        0.82      3.47 o 
  -7  10   0       11.67       10.93      3.60 o 
  -6  10   0       13.03       15.04      3.43 o 
  -5  10   0        3.04        3.40      3.45 o 
  -4  10   0      129.86      137.41      5.23 o 
  -3  10   0        2.27        1.20      2.57 o 
  -2  10   0       39.01       32.42     19.87 o 
  -1  10   0       17.93        5.94      6.85 o 
   0  10   0        5.36        3.05      3.12 o 
   1  10   0       13.14        6.90      7.56 o 
  -6  11   0        0.57        3.07      3.34 o 
  -5  11   0        3.43        5.15      3.35 o 
  -4  11   0        4.21        5.14      5.12 o 
  -3  11   0        4.13        1.49      2.92 o 
  -2  11   0       31.13       38.96      4.10 o 
  -1  11   0       10.83        5.81      4.70 o 
   4 -12   1        0.41       -0.32      3.66 o 
   1 -11   1        0.69        0.62      3.01 o 
   2 -11   1        0.79        1.80      3.65 o 
   3 -11   1       33.11       44.05      4.07 o 
   4 -11   1        1.65        0.40      3.23 o 
   5 -11   1        0.19       -1.73      3.13 o 
   6 -11   1        1.32        0.66      3.05 o 
  -1 -10   1        0.06        1.63      3.89 o 
   0 -10   1       23.16       15.19     12.44 o 
   1 -10   1        4.28        3.24      3.59 o 
   2 -10   1       58.29       57.42      4.46 o 
   3 -10   1       85.56       92.69      4.10 o 
   4 -10   1        0.80        0.36      2.39 o 
   5 -10   1       54.84       58.32      4.68 o 
   6 -10   1        0.02       -0.07      3.10 o 
   7 -10   1        7.85       11.19      4.44 o 
  -2  -9   1        3.32        3.20      3.90 o 
  -1  -9   1       10.10        6.82      6.23 o 
   0  -9   1        0.01       -1.60      4.13 o 
   1  -9   1        5.77        3.97      3.12 o 
   2  -9   1        2.64        3.21      2.91 o 
   3  -9   1       13.50       15.19      2.77 o 
   4  -9   1       65.64       65.60      3.86 o 
   5  -9   1       47.01       49.84      4.09 o 
   6  -9   1       41.76       45.33      3.57 o 
   7  -9   1        2.72        3.81      3.75 o 
   8  -9   1        5.76        8.06      5.09 o 
  -3  -8   1        2.20        1.89      3.12 o 
  -2  -8   1       70.54       73.65      4.72 o 
  -1  -8   1        0.12        1.64      2.42 o 
   0  -8   1       53.12       53.12      3.16 o 
   1  -8   1       26.08       29.93      3.18 o 
   2  -8   1       14.83       24.35      3.13 o 
   3  -8   1      564.81      540.16      7.36 o 
   4  -8   1      163.89      158.44      4.97 o 
   5  -8   1       23.13       25.48      2.85 o 
   6  -8   1       59.03       69.32      4.30 o 
   7  -8   1        5.15        4.96      2.93 o 
   8  -8   1       73.30       83.16      6.52 o 
  -4  -7   1        7.33        4.40      2.21 o 
  -3  -7   1        4.54        2.60      2.76 o 
  -2  -7   1        7.31        8.59      2.69 o 
  -1  -7   1       40.19       46.64      3.62 o 
   0  -7   1        2.97        0.13      1.97 o 
   1  -7   1       90.71       88.10      2.87 o 
   2  -7   1       74.29       82.02      3.26 o 
   3  -7   1       43.56       43.14      3.01 o 
   4  -7   1      561.56      537.85      6.32 o 
   5  -7   1       33.10       36.10      3.24 o 
   6  -7   1        6.96        5.79      4.02 o 
   7  -7   1       25.59       31.79      3.93 o 
   8  -7   1       12.24       10.71      4.96 o 
   9  -7   1       17.55       24.05      6.05 o 
  -5  -6   1        6.29        4.48      4.22 o 
  -4  -6   1       28.79       20.62      7.19 o 
  -3  -6   1       29.53       40.23      3.12 o 
  -2  -6   1       54.00       51.88      2.92 o 
  -1  -6   1      102.13      101.42      3.02 o 
   0  -6   1       33.75       34.50      3.26 o 
   1  -6   1        3.81        3.43      1.63 o 
   2  -6   1      447.72      413.44      5.32 o 
   3  -6   1       79.87       80.77      2.51 o 
   4  -6   1      412.30      399.15      7.24 o 
   5  -6   1        5.44        4.90      2.02 o 
   6  -6   1        0.06        2.99      2.65 o 
   7  -6   1        5.99        3.62      3.72 o 
   8  -6   1        0.20       -0.18      1.81 o 
   9  -6   1       19.66       15.09      9.05 o 
  -6  -5   1        8.71        4.02      3.59 o 
  -5  -5   1        0.96        0.46      1.64 o 
  -4  -5   1       10.02       10.64      1.62 o 
  -3  -5   1      331.55      339.26      5.25 o 
  -2  -5   1       49.54       52.27      2.57 o 
  -1  -5   1      182.09      174.29      3.65 o 
   0  -5   1     1002.00      968.46      8.83 o 
   1  -5   1      206.00      211.55      3.12 o 
   2  -5   1     1282.74     1277.65     10.23 o 
   3  -5   1       72.10       74.13      2.17 o 
   4  -5   1      298.12      272.90      3.80 o 
   5  -5   1       19.88       18.01      2.14 o 
   6  -5   1        5.71        5.41      3.19 o 
   7  -5   1       69.32       67.10      6.18 o 
   8  -5   1        4.20        7.23      7.08 o 
   9  -5   1        9.31       12.39      4.66 o 
  -6  -4   1        5.79        6.61      4.74 o 
  -5  -4   1       30.46       23.49      4.15 o 
  -4  -4   1       50.32       49.28      2.21 o 
  -3  -4   1       61.90       54.71      3.09 o 
  -2  -4   1       14.64       12.32      2.12 o 
  -1  -4   1       96.79      109.50      2.64 o 
   0  -4   1      166.90      144.87      2.33 o 
   1  -4   1       83.48       81.38      1.79 o 
   2  -4   1      102.28       81.93      1.91 o 
   3  -4   1        1.26        3.64      1.50 o 
   4  -4   1      315.33      316.28      3.90 o 
   5  -4   1      135.48      134.56      4.34 o 
   6  -4   1       69.77       61.86      4.05 o 
   7  -4   1       17.96       13.22      2.53 o 
   8  -4   1      106.10      106.85      4.39 o 
   9  -4   1        9.69        8.54      6.10 o 
  -7  -3   1        3.53        3.73      4.93 o 
  -6  -3   1        0.24        1.28      3.71 o 
  -5  -3   1       18.73       15.56      2.59 o 
  -4  -3   1      269.67      278.40      8.86 o 
  -3  -3   1      263.22      270.70      4.40 o 
  -2  -3   1     1180.44     1138.84     13.25 o 
  -1  -3   1       62.14       63.51      1.95 o 
   0  -3   1      762.11      673.73      5.54 o 
   1  -3   1      181.29      172.75      2.29 o 
   2  -3   1     2039.05     1905.26     13.53 o 
   3  -3   1      345.93      354.52      3.74 o 
   4  -3   1      376.46      368.97      5.87 o 
   5  -3   1      115.36      110.78      1.83 o 
   6  -3   1      177.28      170.37      9.48 o 
   7  -3   1       55.54       60.12      3.43 o 
   8  -3   1        7.67       11.26      3.94 o 
   9  -3   1        0.01       -1.65      5.47 o 
  -7  -2   1       19.64       22.48      5.18 o 
  -6  -2   1        1.35        2.00      3.48 o 
  -5  -2   1        0.07        1.76      4.69 o 
  -4  -2   1        3.64        3.26      0.55 o 
  -3  -2   1      122.23      124.51      1.53 o 
  -2  -2   1      176.10      155.24      2.83 o 
  -1  -2   1        7.20        4.27      0.98 o 
   0  -2   1     3830.05     3956.84     26.00 o 
   1  -2   1     1802.85     1707.09     11.41 o 
   2  -2   1     1794.86     1705.84     19.45 o 
   3  -2   1      232.97      209.80      3.77 o 
   4  -2   1        8.66        6.92      0.84 o 
   5  -2   1      106.23       87.23      2.65 o 
   6  -2   1      325.85      317.48      5.59 o 
   7  -2   1        0.32        0.31      2.15 o 
   8  -2   1       22.83       26.25      3.66 o 
  -8  -1   1        1.54        4.51      8.09 o 
  -7  -1   1        6.66        8.17      4.23 o 
  -6  -1   1       78.78       80.39      7.32 o 
  -5  -1   1        0.39       -1.58      2.59 o 
  -4  -1   1       93.58       88.92      3.44 o 
  -3  -1   1        0.01        0.19      0.46 o 
  -2  -1   1      138.27      134.00      1.59 o 
  -1  -1   1      432.58      455.52      4.40 o 
   1  -1   1       14.19       24.96      2.20 o 
   2  -1   1      103.85      107.49      2.62 o 
   3  -1   1       12.83       11.52      0.40 o 
   4  -1   1      317.13      322.97      3.88 o 
   5  -1   1       47.48       43.21      2.29 o 
   6  -1   1      150.69      150.93      3.80 o 
   7  -1   1       17.24        0.06      2.12 o 
   8  -1   1        0.43        0.18      2.54 o 
  -8   0   1        0.48        1.07      2.99 o 
  -7   0   1        3.79        4.05      6.16 o 
  -6   0   1       40.64       45.08      4.03 o 
  -5   0   1        0.48        0.48      2.21 o 
  -4   0   1     1766.60     1842.28     20.40 o 
  -3   0   1      707.48      809.43      9.49 o 
  -2   0   1    12854.80    14737.39    105.73 o 
  -1   0   1     2441.93     2672.29     11.73 o 
   1   0   1     4475.72     5007.90     25.50 o 
   2   0   1       27.57       25.12      5.76 o 
   3   0   1       88.03       96.91      2.75 o 
   4   0   1        5.07        1.42      3.17 o 
   5   0   1        0.39       -1.14      2.49 o 
   6   0   1      168.33      178.20      5.77 o 
   7   0   1        4.08        0.37      3.42 o 
   8   0   1        7.76        3.63      3.61 o 
  -8   1   1        0.51        0.91      2.79 o 
  -7   1   1        0.33        0.54      2.78 o 
  -6   1   1       60.55       65.84      3.01 o 
  -5   1   1      150.89      147.33      5.79 o 
  -4   1   1      120.20      122.23      3.20 o 
  -3   1   1       83.26       75.27      1.07 o 
  -2   1   1      951.20      870.16      9.02 o 
  -1   1   1     1644.38     1752.71     11.81 o 
   0   1   1      120.35      109.31      1.17 o 
   1   1   1      297.23      253.69      3.04 o 
   2   1   1      101.94       91.16      1.70 o 
   3   1   1       89.24       94.06      1.10 o 
   4   1   1       48.38       49.39      4.71 o 
   5   1   1       14.03       27.11      3.44 o 
   6   1   1        3.17        3.40      3.46 o 
   7   1   1       22.37       35.84      5.28 o 
  -9   2   1        3.26        2.72      7.87 o 
  -8   2   1       25.02       25.39      3.52 o 
  -7   2   1        0.00        0.03      1.79 o 
  -6   2   1      900.15      912.09      9.92 o 
  -5   2   1      140.61      135.51      3.31 o 
  -4   2   1     1858.21     1869.55     20.11 o 
  -3   2   1      168.24      167.89      3.21 o 
  -2   2   1       20.27       27.02      1.10 o 
  -1   2   1      308.87      302.04      2.59 o 
   0   2   1     1578.49     1471.51     21.23 o 
   1   2   1       64.11       62.57      1.45 o 
   2   2   1       37.05       34.79      1.47 o 
   3   2   1        8.51        7.23      1.81 o 
   4   2   1       93.14      100.56      2.83 o 
   5   2   1       12.10       12.38      5.62 o 
   6   2   1       47.27       48.05      5.01 o 
   7   2   1       21.13       25.91      5.48 o 
  -9   3   1        2.94        2.83      5.42 o 
  -8   3   1       18.52       15.76      5.23 o 
  -7   3   1       65.64       69.58      3.97 o 
  -6   3   1        2.02        2.93      0.75 o 
  -5   3   1      475.10      454.63      9.09 o 
  -4   3   1        2.38        0.98      2.61 o 
  -3   3   1       39.81       47.28      1.76 o 
  -2   3   1      595.96      659.93     13.69 o 
  -1   3   1      440.77      396.77      9.91 o 
   0   3   1      376.94      296.52      3.35 o 
   1   3   1      523.32      544.19      4.90 o 
   2   3   1      100.70       89.83      3.56 o 
   3   3   1       84.57       92.79      2.60 o 
   4   3   1        1.56        2.51      1.99 o 
   5   3   1       69.34       53.27      4.20 o 
   6   3   1        2.31        1.55      3.97 o 
   7   3   1        1.29        3.80      5.06 o 
  -9   4   1        0.62        2.80      5.28 o 
  -8   4   1       26.42       29.11      3.37 o 
  -7   4   1      175.35      183.91      8.59 o 
  -6   4   1      216.56      212.05      5.67 o 
  -5   4   1      161.24      168.01      6.22 o 
  -4   4   1      159.22      149.14      3.51 o 
  -3   4   1      344.34      379.90      5.99 o 
  -2   4   1      732.50      676.30      6.02 o 
  -1   4   1      221.21      201.78      3.00 o 
   0   4   1      308.89      288.28      3.25 o 
   1   4   1        2.07        0.97      1.17 o 
   2   4   1       57.50       63.98      2.66 o 
   3   4   1      128.46      139.29      4.67 o 
   4   4   1        0.35        0.36      1.97 o 
   5   4   1       30.48       39.08      3.49 o 
   6   4   1       52.92       60.64      6.20 o 
  -9   5   1       10.83       11.12      5.88 o 
  -8   5   1       18.86       20.00      7.26 o 
  -7   5   1       22.70       20.13      3.95 o 
  -6   5   1       46.97       47.92      5.90 o 
  -5   5   1       61.90       62.63      2.42 o 
  -4   5   1       83.31       81.22      2.68 o 
  -3   5   1       87.05       87.26      4.10 o 
  -2   5   1       49.24       34.98      1.65 o 
  -1   5   1      179.38      191.97      2.82 o 
   0   5   1      875.81      854.86     14.16 o 
   1   5   1       46.13       41.95      2.10 o 
   2   5   1        1.33        0.57      1.63 o 
   3   5   1       19.61       23.71      2.63 o 
   4   5   1       11.89       15.34      3.53 o 
   5   5   1        1.55        1.36      3.40 o 
  -9   6   1       14.24       12.92      5.40 o 
  -8   6   1        0.61        0.45      3.48 o 
  -7   6   1      107.38      106.81      7.93 o 
  -6   6   1       22.37       23.35      3.66 o 
  -5   6   1       93.39       90.73      4.18 o 
  -4   6   1      318.30      293.75      4.12 o 
  -3   6   1       50.80       48.52      3.28 o 
  -2   6   1      151.46      155.77      2.88 o 
  -1   6   1       19.76       15.65      2.50 o 
   0   6   1       70.10       69.29      2.95 o 
   1   6   1      126.08      118.93      3.12 o 
   2   6   1       79.29       80.27      3.18 o 
   3   6   1       76.13       92.29      4.41 o 
   4   6   1       86.41       97.40      4.42 o 
   5   6   1        3.72        4.06      5.58 o 
  -9   7   1        0.76        2.98      4.89 o 
  -8   7   1        1.53        0.21      3.47 o 
  -7   7   1       59.67       66.51      3.52 o 
  -6   7   1       11.97       10.62      3.01 o 
  -5   7   1       22.40       27.62      5.62 o 
  -4   7   1      190.75      183.21      3.61 o 
  -3   7   1      262.96      236.96      3.95 o 
  -2   7   1      243.99      260.42      5.44 o 
  -1   7   1        6.78        6.66      1.94 o 
   0   7   1        2.05        0.90      1.79 o 
   1   7   1        1.79        0.47      1.89 o 
   2   7   1       33.65       38.19      3.13 o 
   3   7   1        0.75       -0.48      3.06 o 
   4   7   1        0.00       -0.32      2.78 o 
  -8   8   1        4.53        3.18      7.17 o 
  -7   8   1       20.43       21.96      3.23 o 
  -6   8   1      161.17      163.79      4.97 o 
  -5   8   1        0.33        0.93      2.07 o 
  -4   8   1      142.25      150.52      7.28 o 
  -3   8   1       39.74       35.64      4.05 o 
  -2   8   1       15.46       14.79      2.86 o 
  -1   8   1       34.38       28.47     14.96 o 
   0   8   1        0.16        0.68      2.55 o 
   1   8   1       37.57       41.52      3.93 o 
   2   8   1       12.92        8.70      7.41 o 
   3   8   1        0.31       -0.32      3.37 o 
  -8   9   1       10.32       11.93      3.64 o 
  -7   9   1        0.30        1.62      3.33 o 
  -6   9   1        4.93        7.92      2.87 o 
  -5   9   1       71.68       69.94      3.52 o 
  -4   9   1        1.62        2.03      2.31 o 
  -3   9   1      134.93      132.81      4.56 o 
  -2   9   1       12.79       11.42      4.27 o 
  -1   9   1        0.98        1.06      2.27 o 
   0   9   1        4.27        4.83      3.52 o 
   1   9   1        0.06        0.25      2.44 o 
   2   9   1       29.79       29.05     18.25 o 
  -7  10   1        0.14        0.90      2.91 o 
  -6  10   1       44.94       45.46      3.87 o 
  -5  10   1        5.29        5.23      4.71 o 
  -4  10   1       11.83        6.69      6.53 o 
  -3  10   1       27.34       29.59      3.97 o 
  -2  10   1        0.12        1.30      2.59 o 
  -1  10   1        0.17       -1.13      2.63 o 
   0  10   1       10.82        4.86      6.35 o 
   1  10   1        0.51       -0.93      3.13 o 
  -6  11   1        2.73        1.75      3.16 o 
  -5  11   1       22.01       20.94      4.48 o 
  -4  11   1        0.99        0.27      2.60 o 
  -3  11   1       14.94        4.32      5.43 o 
  -2  11   1       23.19       19.09     14.58 o 
  -1  11   1        7.66        2.48      3.98 o 
   3 -12   2       28.51       33.68      9.89 o 
   4 -12   2       12.96        7.16      7.22 o 
   0 -11   2        3.22        4.79      3.74 o 
   1 -11   2       25.91       19.31     14.60 o 
   2 -11   2        4.82        1.00      2.99 o 
   3 -11   2        0.90       -0.28      2.67 o 
   4 -11   2       31.26       39.10      4.11 o 
   5 -11   2       15.06       13.47      3.71 o 
   6 -11   2       17.39       21.47      4.08 o 
  -1 -10   2        6.73        1.21      3.27 o 
   0 -10   2        9.29        3.07      3.16 o 
   1 -10   2       27.72       41.95      3.73 o 
   2 -10   2       11.77        9.38      9.67 o 
   3 -10   2        0.50       -0.88      2.57 o 
   4 -10   2       58.94       64.80      3.85 o 
   5 -10   2        4.18        3.68      3.00 o 
   6 -10   2       30.13       34.22      4.63 o 
   7 -10   2        1.16        1.53      3.90 o 
  -2  -9   2       24.74        8.36     10.37 o 
  -1  -9   2        0.44        0.56      3.16 o 
   0  -9   2       24.71       13.24     10.44 o 
   1  -9   2       24.89       23.61      4.71 o 
   2  -9   2       65.31       70.61      4.39 o 
   3  -9   2       28.26       30.36      3.69 o 
   4  -9   2       65.30       77.98      4.80 o 
   5  -9   2       38.11       39.26      4.04 o 
   6  -9   2        0.14        0.42      2.47 o 
   7  -9   2       78.68       80.98      4.43 o 
   8  -9   2       48.52       46.67      5.45 o 
  -3  -8   2        4.51        1.92      2.08 o 
  -2  -8   2        0.00        0.80      2.55 o 
  -1  -8   2       85.48       84.10      4.42 o 
   0  -8   2        0.12        0.67      2.10 o 
   1  -8   2       70.90       60.36      3.01 o 
   2  -8   2      131.99      138.05      4.28 o 
   3  -8   2      185.56      175.50      4.68 o 
   4  -8   2      361.90      379.09      5.73 o 
   5  -8   2       26.54       27.47      2.93 o 
   6  -8   2       69.53       77.97      3.72 o 
   7  -8   2        3.18        2.45      3.46 o 
   8  -8   2        7.82        3.06      3.70 o 
  -4  -7   2        8.89        5.32      2.27 o 
  -3  -7   2       13.79        7.84      7.85 o 
  -2  -7   2       55.37       61.61      3.41 o 
  -1  -7   2        9.70        7.29      2.30 o 
   0  -7   2      130.21      127.99      3.39 o 
   1  -7   2        0.94       -0.60      1.70 o 
   2  -7   2      445.68      445.63      6.16 o 
   3  -7   2      187.90      181.23      3.68 o 
   4  -7   2       14.60       14.56      2.81 o 
   5  -7   2      158.00      152.20      3.79 o 
   6  -7   2      268.43      257.26      7.05 o 
   7  -7   2        3.27        5.91      3.47 o 
   8  -7   2       64.88       62.40     10.32 o 
  -5  -6   2       11.09        9.51      7.91 o 
  -4  -6   2        0.55        1.09      1.66 o 
  -3  -6   2       66.18       63.93      3.97 o 
  -2  -6   2      149.69      148.43      3.74 o 
  -1  -6   2        2.45        1.98      2.17 o 
   0  -6   2       61.81       55.53      2.88 o 
   1  -6   2       54.91       57.13      2.29 o 
   2  -6   2       48.85       49.22      2.96 o 
   3  -6   2      318.27      293.73      4.07 o 
   4  -6   2        4.18        4.71      3.01 o 
   5  -6   2       26.91       28.19      2.42 o 
   6  -6   2        2.49        2.69      2.22 o 
   7  -6   2       11.20        2.98      5.37 o 
   8  -6   2       17.13       23.85      5.13 o 
   9  -6   2        9.37        5.92      7.81 o 
  -6  -5   2        2.39        2.00      4.03 o 
  -5  -5   2       15.24       12.62      4.49 o 
  -4  -5   2       52.07       51.17      2.47 o 
  -3  -5   2        6.37        8.02      1.49 o 
  -2  -5   2      959.58      953.93      9.19 o 
  -1  -5   2      128.61      130.24      2.82 o 
   0  -5   2      295.70      312.72      3.86 o 
   1  -5   2       27.00       24.04      1.61 o 
   2  -5   2       18.69       21.33      1.63 o 
   3  -5   2      413.83      382.54      4.87 o 
   4  -5   2        0.13        4.38      1.65 o 
   5  -5   2        2.32        2.77      1.85 o 
   6  -5   2       12.06       11.51      1.54 o 
   7  -5   2       34.54       31.54      2.39 o 
   8  -5   2       12.59        0.02      5.06 o 
   9  -5   2        0.02        0.27      4.87 o 
  -6  -4   2        0.11       -0.52      6.25 o 
  -5  -4   2        0.33        1.03      1.57 o 
  -4  -4   2      104.60       98.12      4.69 o 
  -3  -4   2        1.97        3.30      1.46 o 
  -2  -4   2       63.12       61.67      2.20 o 
  -1  -4   2       76.92       73.08      2.37 o 
   0  -4   2      541.65      585.36      7.97 o 
   1  -4   2       29.92       26.69      1.64 o 
   2  -4   2        3.79        4.17      1.17 o 
   3  -4   2      276.73      275.87      3.34 o 
   4  -4   2      416.86      408.27      4.62 o 
   5  -4   2      102.79      101.52      2.24 o 
   6  -4   2      470.99      443.84      5.47 o 
   7  -4   2        4.17        2.40      1.37 o 
   8  -4   2       27.65        0.12      3.00 o 
   9  -4   2        2.78       -0.46      5.01 o 
  -7  -3   2       12.94       14.00      8.77 o 
  -6  -3   2       41.69       45.12      5.16 o 
  -5  -3   2        4.36        1.76      1.12 o 
  -4  -3   2      225.98      220.30      5.48 o 
  -3  -3   2      300.84      303.70      3.21 o 
  -2  -3   2      852.49      835.30      5.74 o 
  -1  -3   2       71.74       64.44      3.51 o 
   0  -3   2      134.12      132.11      2.27 o 
   1  -3   2       29.34       35.56      1.31 o 
   2  -3   2       49.79       56.25      2.09 o 
   3  -3   2      922.90      965.37      7.85 o 
   4  -3   2        6.90        8.49      1.57 o 
   5  -3   2        1.48        1.78      0.81 o 
   6  -3   2        0.63        1.73      0.90 o 
   7  -3   2      104.26      120.71      6.14 o 
   8  -3   2        3.47       -0.05      2.74 o 
  -7  -2   2        1.14        4.75      4.44 o 
  -6  -2   2        0.09        0.13      2.87 o 
  -5  -2   2       27.53       28.48      5.27 o 
  -4  -2   2       74.52       73.48      1.72 o 
  -3  -2   2       47.64       47.62      1.29 o 
  -2  -2   2      997.58      994.56      6.73 o 
  -1  -2   2      172.97      147.65      1.56 o 
   0  -2   2      427.93      391.35      2.71 o 
   1  -2   2       75.45       55.81      1.50 o 
   2  -2   2     1517.34     1475.14      8.65 o 
   3  -2   2      423.61      413.41      4.52 o 
   4  -2   2      969.35      929.57      7.13 o 
   5  -2   2       38.88       39.17      5.59 o 
   6  -2   2       43.49       43.05      2.79 o 
   7  -2   2       25.33       27.79      3.14 o 
   8  -2   2        0.41        0.17      2.53 o 
  -8  -1   2       27.31       31.88      9.41 o 
  -7  -1   2        3.70        5.26      4.05 o 
  -6  -1   2        3.41        5.23      5.33 o 
  -5  -1   2      131.32      141.98      4.72 o 
  -4  -1   2       41.17       37.45      1.27 o 
  -3  -1   2       66.50       67.82      1.38 o 
  -2  -1   2       18.16       17.39      0.68 o 
  -1  -1   2      119.72      148.31      1.40 o 
   0  -1   2     4926.02     5435.23     24.89 o 
   1  -1   2     1069.04     1098.71      5.31 o 
   2  -1   2      351.46      337.18      2.32 o 
   3  -1   2      108.49      109.90      2.22 o 
   4  -1   2        0.19        1.99      1.59 o 
   5  -1   2      157.89      184.50      4.02 o 
   6  -1   2       57.45       62.68      4.71 o 
   7  -1   2       17.66        0.02      1.98 o 
   8  -1   2       36.57       39.07     23.85 o 
  -8   0   2       14.56       17.33      4.41 o 
  -7   0   2        7.11       10.09      3.94 o 
  -6   0   2      162.52      164.26      5.42 o 
  -5   0   2       35.59       37.06      4.78 o 
  -4   0   2     1312.46     1347.41     17.21 o 
  -3   0   2     1754.06     1779.69     37.51 o 
  -2   0   2     1005.76     1093.46     11.48 o 
  -1   0   2      278.20      277.97      1.87 o 
   0   0   2      986.21      916.85      6.34 o 
   1   0   2     3015.66     3413.20     17.90 o 
   2   0   2      433.47      364.41      3.46 o 
   3   0   2       49.58       46.52      0.92 o 
   4   0   2       96.59       95.36      3.45 o 
   5   0   2        1.56       -0.36      2.30 o 
   6   0   2        0.10        0.62      2.91 o 
   7   0   2       20.82       29.73      4.14 o 
   8   0   2        0.29       -0.73      3.73 o 
  -8   1   2        4.85        7.77      3.20 o 
  -7   1   2       49.19       63.37      5.26 o 
  -6   1   2      206.77      212.49      4.71 o 
  -5   1   2      159.83      169.86      2.20 o 
  -4   1   2      483.57      465.69      3.46 o 
  -3   1   2       21.77       16.19      1.12 o 
  -2   1   2     1264.87     1202.53     12.44 o 
  -1   1   2       37.69       36.82      1.92 o 
   0   1   2     5436.10     6026.98     49.45 o 
   1   1   2        3.34        1.13      0.79 o 
   2   1   2        2.53        4.21      1.14 o 
   3   1   2       29.24       29.40      1.99 o 
   4   1   2      209.15      211.85      2.73 o 
   5   1   2       50.08       58.20      3.93 o 
   6   1   2      107.98      116.61      8.18 o 
   7   1   2        2.52        3.37      4.21 o 
  -8   2   2      126.15      128.92      4.56 o 
  -7   2   2       88.62       88.58      3.51 o 
  -6   2   2       78.14       70.40      4.45 o 
  -5   2   2      408.18      422.01      5.22 o 
  -4   2   2        1.93        3.63      1.68 o 
  -3   2   2        5.96        6.07      2.21 o 
  -2   2   2      131.92      112.08      2.44 o 
  -1   2   2      883.46      826.24      6.21 o 
   0   2   2      496.29      443.09      8.62 o 
   1   2   2       79.21       81.77      2.47 o 
   2   2   2       19.85       20.89      1.99 o 
   3   2   2      132.64      122.39      2.51 o 
   4   2   2        5.29        3.48      1.07 o 
   5   2   2       87.63      100.90      7.34 o 
   6   2   2       36.13       47.36      4.92 o 
   7   2   2        1.39        3.26      4.67 o 
  -9   3   2       24.90       31.80      5.98 o 
  -8   3   2        9.11       11.49      3.07 o 
  -7   3   2       58.17       66.50      3.81 o 
  -6   3   2      124.82      119.33      2.56 o 
  -5   3   2       67.28       65.16      3.18 o 
  -4   3   2       12.21        7.16      1.83 o 
  -3   3   2        7.84        2.88      0.93 o 
  -2   3   2      229.62      194.79      3.97 o 
  -1   3   2       10.64       15.37      0.91 o 
   0   3   2      508.30      487.38      6.79 o 
   1   3   2      433.27      430.94      4.14 o 
   2   3   2       12.68       13.91      1.79 o 
   3   3   2        0.09        0.92      1.79 o 
   4   3   2       33.39       42.52      2.63 o 
   5   3   2       13.67       11.43      2.18 o 
   6   3   2       15.13       19.61      5.02 o 
  -9   4   2        7.68        6.00      4.16 o 
  -8   4   2        1.02       -0.42      3.79 o 
  -7   4   2       21.80       21.04      2.09 o 
  -6   4   2      572.65      569.86      9.32 o 
  -5   4   2        0.16        1.79      2.13 o 
  -4   4   2      173.20      159.76      3.56 o 
  -3   4   2        6.14        8.33      1.42 o 
  -2   4   2        1.62        1.11      1.10 o 
  -1   4   2       14.92        6.65      4.40 o 
   0   4   2      300.50      319.44      3.75 o 
   1   4   2        5.53        4.65      1.57 o 
   2   4   2      227.82      232.46      3.52 o 
   3   4   2        3.79        5.99      2.42 o 
   4   4   2      402.39      445.45      7.11 o 
   5   4   2        8.49        7.31      2.73 o 
   6   4   2       54.96       68.58      6.34 o 
  -9   5   2        2.19        1.65      3.78 o 
  -8   5   2        1.16        0.53      1.21 o 
  -7   5   2        3.95        2.66      3.24 o 
  -6   5   2        2.07        5.36      2.87 o 
  -5   5   2        0.02        0.27      1.36 o 
  -4   5   2        9.60        6.99      1.50 o 
  -3   5   2       21.67       20.69      1.53 o 
  -2   5   2      233.76      228.49      3.89 o 
  -1   5   2      375.72      341.95      3.84 o 
   0   5   2        0.13        1.05      1.23 o 
   1   5   2       17.54       21.04      2.27 o 
   2   5   2       23.50       30.75      2.76 o 
   3   5   2      128.22      132.50      3.69 o 
   4   5   2       32.37       24.11     15.83 o 
   5   5   2       15.68        8.27      6.76 o 
  -9   6   2        0.47       -0.66      2.90 o 
  -8   6   2       74.90       73.10      5.56 o 
  -7   6   2        1.20        2.60      3.29 o 
  -6   6   2      356.37      335.22      5.66 o 
  -5   6   2      100.05       96.98      2.80 o 
  -4   6   2       49.70       48.35      2.52 o 
  -3   6   2       22.29       23.34      1.82 o 
  -2   6   2        0.80        1.57      1.40 o 
  -1   6   2       42.40       42.46      2.02 o 
   0   6   2      247.47      233.20      3.70 o 
   1   6   2       14.36       17.77      2.65 o 
   2   6   2      389.65      415.07      5.90 o 
   3   6   2       16.67       13.17      2.84 o 
   4   6   2       57.06       63.47      4.81 o 
  -8   7   2        1.67       -1.21      6.12 o 
  -7   7   2        2.41        3.28      3.53 o 
  -6   7   2      160.15      159.49      5.92 o 
  -5   7   2       68.39       72.53      2.83 o 
  -4   7   2        1.55        2.09      2.86 o 
  -3   7   2       30.57       30.55      2.20 o 
  -2   7   2      268.13      247.33      4.45 o 
  -1   7   2        0.14        1.31      2.08 o 
   0   7   2        0.03        0.85      2.87 o 
   1   7   2       69.04       69.64      3.66 o 
   2   7   2       14.35        9.30      3.29 o 
   3   7   2       24.41       26.31     17.67 o 
   4   7   2        0.30        1.94      3.19 o 
  -8   8   2       57.31       66.06      5.91 o 
  -7   8   2       23.50       25.73      3.91 o 
  -6   8   2       13.08       15.31      2.70 o 
  -5   8   2      100.80      100.90      3.40 o 
  -4   8   2       40.67       41.96      2.71 o 
  -3   8   2       20.86       24.17      2.90 o 
  -2   8   2        1.33        2.10      2.36 o 
  -1   8   2        1.58        1.45      2.40 o 
   0   8   2       40.01       48.75      3.07 o 
   1   8   2       16.27        8.62      7.64 o 
   2   8   2       19.58       -0.05      3.18 o 
   3   8   2       21.21       16.81     13.14 o 
  -8   9   2        1.40       -0.53      4.03 o 
  -7   9   2       40.18       38.51      3.60 o 
  -6   9   2        0.31       -0.22      2.15 o 
  -5   9   2       10.95       10.45      3.23 o 
  -4   9   2      137.46      141.64      3.96 o 
  -3   9   2       55.91       57.31      4.19 o 
  -2   9   2       67.85       84.56      4.09 o 
  -1   9   2        4.42        4.01      2.44 o 
   0   9   2       16.98        4.74      5.63 o 
   1   9   2        0.16        1.33      3.30 o 
   2   9   2       12.06        5.72      5.37 o 
  -7  10   2       13.43        7.14      7.74 o 
  -6  10   2        1.68        1.51      4.49 o 
  -5  10   2        9.70        3.51      3.69 o 
  -4  10   2        2.52        1.72      2.99 o 
  -3  10   2        1.62        2.58      2.60 o 
  -2  10   2        9.88        4.99      4.86 o 
  -1  10   2        6.26        3.44      4.68 o 
   0  10   2        0.72        0.56      2.74 o 
  -6  11   2        8.49        4.33      3.30 o 
  -5  11   2        0.78       -1.66      3.55 o 
  -4  11   2       55.35       69.11      5.00 o 
  -3  11   2        0.62        0.66      3.18 o 
  -2  11   2        6.45       -0.01      3.09 o 
   1 -11   3        0.26        0.62      3.01 o 
   2 -11   3       28.16       39.31      4.10 o 
   3 -11   3        0.16       -2.67      5.10 o 
   4 -11   3        6.10        5.80      5.67 o 
   5 -11   3        7.81        9.35      4.36 o 
   6 -11   3       40.10       52.75      4.65 o 
  -1 -10   3        3.26        3.00      3.41 o 
   0 -10   3       23.15       21.71     15.88 o 
   1 -10   3        0.03       -0.50      3.08 o 
   2 -10   3        6.26        5.22      5.90 o 
   3 -10   3       36.86       34.90     20.51 o 
   4 -10   3       18.29       11.55      9.25 o 
   5 -10   3       14.83       13.95      3.39 o 
   6 -10   3        0.36        0.72      4.62 o 
   7 -10   3       22.88       24.72      4.91 o 
  -2  -9   3       21.21        6.01      4.71 o 
  -1  -9   3        1.81        0.97      2.74 o 
   0  -9   3       24.37       22.74     15.44 o 
   1  -9   3        1.06        7.78      2.69 o 
   2  -9   3       54.43       65.09      5.47 o 
   3  -9   3      196.20      198.95      4.56 o 
   4  -9   3        5.94        4.03      3.21 o 
   5  -9   3      101.48      106.10      6.18 o 
   6  -9   3      128.11      122.47      4.50 o 
   7  -9   3        3.49        4.43      3.27 o 
   8  -9   3      114.24      117.04      7.98 o 
  -3  -8   3        4.08        3.67      3.08 o 
  -2  -8   3        4.71        1.88      1.97 o 
  -1  -8   3       12.34       15.16      3.49 o 
   0  -8   3      166.85      171.41      6.02 o 
   1  -8   3       26.82       32.59      3.23 o 
   2  -8   3       71.74       76.97      3.77 o 
   3  -8   3        1.73        1.67      2.53 o 
   4  -8   3       50.13       46.99      3.07 o 
   5  -8   3        0.65        1.32      2.27 o 
   6  -8   3       20.12       22.92      3.17 o 
   7  -8   3        7.88        8.45      2.63 o 
   8  -8   3        0.86        1.79      2.22 o 
  -4  -7   3       10.61        7.11      2.51 o 
  -3  -7   3       15.88       15.60      5.13 o 
  -2  -7   3       39.90       42.20      3.70 o 
  -1  -7   3       31.31       36.19      3.31 o 
   0  -7   3       43.57       48.37      2.74 o 
   1  -7   3      230.47      226.39      3.94 o 
   2  -7   3      332.83      308.05     11.69 o 
   3  -7   3      460.58      452.74      6.86 o 
   4  -7   3      883.54      837.11      8.69 o 
   5  -7   3        1.52        3.86      2.24 o 
   6  -7   3       74.07       78.79      4.16 o 
   7  -7   3        6.64        4.05      4.28 o 
   8  -7   3        5.49        1.91      2.67 o 
  -5  -6   3        4.31        1.96      2.29 o 
  -4  -6   3       31.08       33.35      2.88 o 
  -3  -6   3       79.62       83.74      2.52 o 
  -2  -6   3       44.68       42.60      2.22 o 
  -1  -6   3      178.98      178.91      3.57 o 
   0  -6   3       29.85       29.79      2.60 o 
   1  -6   3        0.38        1.90      1.55 o 
   2  -6   3        2.57        4.11      1.64 o 
   3  -6   3       10.63       11.70      2.24 o 
   4  -6   3       38.10       36.84      2.33 o 
   5  -6   3        0.85        0.59      1.78 o 
   6  -6   3        2.19        2.88      1.82 o 
   7  -6   3        1.29        0.83      1.47 o 
   8  -6   3       14.37       19.82      5.03 o 
  -6  -5   3       32.92       37.86      8.70 o 
  -5  -5   3        0.10        0.71      1.81 o 
  -4  -5   3       86.83       84.50      2.87 o 
  -3  -5   3       87.47       91.03      2.62 o 
  -2  -5   3        9.80       10.02      1.46 o 
  -1  -5   3      198.02      187.29      3.25 o 
   0  -5   3      108.96      103.69      2.73 o 
   1  -5   3       44.10       40.96      2.11 o 
   2  -5   3      385.82      358.41      7.08 o 
   3  -5   3        4.43        7.30      1.56 o 
   4  -5   3      341.25      346.13      4.46 o 
   5  -5   3        1.68        2.28      1.98 o 
   6  -5   3       34.62       31.19      8.60 o 
   7  -5   3        1.55        0.84      1.84 o 
   8  -5   3       37.67       36.19      5.43 o 
  -6  -4   3        1.97       -0.55      6.16 o 
  -5  -4   3       15.21        8.24      4.27 o 
  -4  -4   3       42.83       41.29      1.73 o 
  -3  -4   3      483.53      501.84      4.80 o 
  -2  -4   3      144.06      141.61      2.15 o 
  -1  -4   3        6.65        8.66      1.21 o 
   0  -4   3       18.96       24.99      3.12 o 
   1  -4   3       52.02       42.55      1.75 o 
   2  -4   3      655.91      627.11      5.55 o 
   3  -4   3      289.52      311.77      3.11 o 
   4  -4   3      728.61      707.40      8.71 o 
   5  -4   3       37.15       35.97      2.81 o 
   6  -4   3        1.00        1.17      1.54 o 
   7  -4   3       63.45       69.30      6.43 o 
   8  -4   3        5.22        0.05      3.76 o 
  -7  -3   3       13.36       15.04      5.40 o 
  -6  -3   3       48.57       52.76      8.04 o 
  -5  -3   3       27.84       28.47      3.79 o 
  -4  -3   3       35.37       35.52      1.77 o 
  -3  -3   3       54.23       56.62      1.76 o 
  -2  -3   3       53.00       46.74      1.41 o 
  -1  -3   3        0.01        0.28      0.68 o 
   0  -3   3        0.14        0.56      0.66 o 
   1  -3   3        0.09        0.75      0.67 o 
   2  -3   3       47.67       42.38      1.12 o 
   3  -3   3       74.77       72.60      1.42 o 
   4  -3   3        9.81       13.35      1.57 o 
   5  -3   3       35.52       40.85      1.84 o 
   6  -3   3      161.18      146.49      5.06 o 
   7  -3   3        3.83        3.29      3.12 o 
   8  -3   3       32.72       35.41     22.10 o 
  -7  -2   3        5.76       10.02      7.39 o 
  -6  -2   3       12.43        9.69      3.79 o 
  -5  -2   3        2.54        3.65      1.35 o 
  -4  -2   3       58.93       61.67      1.44 o 
  -3  -2   3      285.16      282.98      3.56 o 
  -2  -2   3      690.62      661.05      4.54 o 
  -1  -2   3      231.15      218.54      1.91 o 
   0  -2   3      961.43      901.03      4.80 o 
   1  -2   3       74.47       88.94      1.07 o 
   2  -2   3     1595.34     1569.01      9.29 o 
   3  -2   3       78.10       70.66      1.59 o 
   4  -2   3        7.19        7.37      0.99 o 
   5  -2   3       30.72       30.12      1.31 o 
   6  -2   3      203.51      209.38      4.26 o 
   7  -2   3        0.72       -0.27      2.22 o 
   8  -2   3       27.21       27.12     17.81 o 
  -8  -1   3        9.16        9.68      5.15 o 
  -7  -1   3       31.14       33.19      4.82 o 
  -6  -1   3        0.13       -0.21      2.59 o 
  -5  -1   3        0.28       -0.60      2.28 o 
  -4  -1   3      151.22      159.08      2.82 o 
  -3  -1   3      320.21      351.92      2.61 o 
  -2  -1   3      507.00      478.56      4.54 o 
  -1  -1   3       48.43       33.47      0.69 o 
   0  -1   3       26.45       28.96      0.60 o 
   1  -1   3     1656.31     1679.61     25.84 o 
   2  -1   3       44.16       44.83      1.00 o 
   3  -1   3        9.70       12.87      1.83 o 
   4  -1   3       86.32       79.96      2.58 o 
   5  -1   3       14.60       16.07      2.46 o 
   6  -1   3      185.69      201.24      9.21 o 
   7  -1   3        3.95        0.10      2.62 o 
   8  -1   3        2.27        0.31      2.79 o 
  -8   0   3       14.20       11.81      3.49 o 
  -7   0   3        1.15        3.33      2.51 o 
  -5   0   3       29.07       25.39      3.97 o 
  -4   0   3       47.35       44.87      1.90 o 
  -3   0   3        7.74        7.67      0.98 o 
  -2   0   3     2133.27     2217.96     56.72 o 
  -1   0   3      680.09      650.03      7.12 o 
   0   0   3      173.78      155.40      2.09 o 
   1   0   3      400.15      446.72      3.08 o 
   2   0   3       57.67       56.38      1.40 o 
   3   0   3      171.36      182.68      2.68 o 
   4   0   3       17.56       16.07      0.90 o 
   5   0   3        1.94        2.04      4.08 o 
   6   0   3       31.77       38.55      3.00 o 
   7   0   3       12.47       10.01      9.25 o 
  -8   1   3       50.95       54.20      4.65 o 
  -7   1   3       11.47        9.59      2.61 o 
  -6   1   3      281.83      286.15      6.01 o 
  -5   1   3       53.60       48.25      1.55 o 
  -4   1   3      867.55      869.63      5.87 o 
  -3   1   3       45.56       53.65      1.13 o 
  -2   1   3      540.62      520.90      4.33 o 
  -1   1   3      171.11      148.53      1.90 o 
   0   1   3     1896.43     2191.44     13.70 o 
   1   1   3      207.43      180.08      2.72 o 
   2   1   3      424.45      428.52      3.29 o 
   3   1   3        1.99        1.98      0.81 o 
   4   1   3      149.91      156.58      2.45 o 
   5   1   3        4.48        5.59      0.58 o 
   6   1   3       70.80       87.05      7.73 o 
   7   1   3        5.34        4.49      4.39 o 
  -8   2   3       32.20       29.94      3.44 o 
  -7   2   3        0.85        0.65      0.62 o 
  -6   2   3       10.68       13.14      1.43 o 
  -5   2   3      344.38      326.05      3.28 o 
  -4   2   3      242.40      239.28      3.15 o 
  -3   2   3       81.08       72.36      2.84 o 
  -2   2   3      150.50      152.88      1.62 o 
  -1   2   3      281.55      279.95      2.23 o 
   0   2   3       20.68       13.60      0.82 o 
   1   2   3      290.78      292.89      3.09 o 
   2   2   3      151.59      170.29      3.26 o 
   3   2   3       13.83       17.09      1.33 o 
   4   2   3       28.84       31.62      1.88 o 
   5   2   3       58.11       59.92      8.66 o 
   6   2   3       27.23       34.55      4.94 o 
   7   2   3       26.19       32.83      5.74 o 
  -9   3   3        0.58        0.53      2.89 o 
  -8   3   3       92.17      100.64      4.83 o 
  -7   3   3       68.08       63.97      3.22 o 
  -6   3   3      133.63      130.15      3.30 o 
  -5   3   3       11.11       12.04      2.32 o 
  -4   3   3       17.59       14.14      3.03 o 
  -3   3   3       56.12       58.84      1.60 o 
  -2   3   3        2.64        2.38      1.90 o 
  -1   3   3      236.17      231.92      4.04 o 
   0   3   3      667.69      663.72      5.57 o 
   1   3   3       39.53       38.19      1.39 o 
   2   3   3      290.99      302.71      4.33 o 
   3   3   3       50.33       56.02      2.67 o 
   4   3   3       12.57       15.85      1.31 o 
   5   3   3        5.54        5.76      1.50 o 
   6   3   3        6.60        7.93      4.65 o 
  -9   4   3       10.38        4.58      4.55 o 
  -8   4   3       28.14       34.30      3.30 o 
  -7   4   3       60.75       64.84      2.80 o 
  -6   4   3        1.86        3.39      4.15 o 
  -5   4   3      333.77      324.44      7.49 o 
  -4   4   3       37.17       38.28      1.64 o 
  -3   4   3       53.99       48.85      1.48 o 
  -2   4   3      130.96      152.75      2.09 o 
  -1   4   3       12.48       11.24      2.03 o 
   0   4   3      639.91      610.05      5.78 o 
   1   4   3        7.51        8.73      3.78 o 
   2   4   3      195.67      194.22      3.77 o 
   3   4   3       62.90       70.49      4.72 o 
   4   4   3        7.93        4.74      3.85 o 
   5   4   3       74.87       67.02     15.37 o 
  -9   5   3        9.47        4.41      4.29 o 
  -8   5   3        0.09        0.07      1.50 o 
  -7   5   3       43.51       41.22      6.30 o 
  -6   5   3       31.13       30.40      3.31 o 
  -5   5   3       37.90       42.08      3.22 o 
  -4   5   3       33.52       28.88      2.04 o 
  -3   5   3        0.43        1.13      1.13 o 
  -2   5   3       87.46       87.93      2.25 o 
  -1   5   3       85.33       81.59      3.20 o 
   0   5   3      124.13      130.69      2.87 o 
   1   5   3      467.41      471.53     13.63 o 
   2   5   3      117.83      116.55      3.07 o 
   3   5   3       50.91       58.44      3.02 o 
   4   5   3       39.38       41.78      3.38 o 
   5   5   3        0.66       -0.86      3.45 o 
  -8   6   3       19.33       -0.03      4.65 o 
  -7   6   3       90.76       96.54      5.05 o 
  -6   6   3        1.13        1.50      1.86 o 
  -5   6   3       16.62       19.96      2.41 o 
  -4   6   3       75.06       68.97      2.69 o 
  -3   6   3        4.76        3.94      1.46 o 
  -2   6   3      418.88      414.70      4.71 o 
  -1   6   3        9.18       12.23      2.65 o 
   0   6   3      452.11      448.30      5.35 o 
   1   6   3       50.09       51.01      2.97 o 
   2   6   3        7.99        7.08      2.30 o 
   3   6   3       18.58       -0.02      2.98 o 
   4   6   3        7.09        1.93      2.86 o 
  -8   7   3        8.43        0.40      3.48 o 
  -7   7   3       49.45       49.28      4.64 o 
  -6   7   3       23.52       26.68      3.40 o 
  -5   7   3       48.71       45.94      2.53 o 
  -4   7   3       43.19       43.27      2.33 o 
  -3   7   3      257.08      237.91      4.32 o 
  -2   7   3       80.45       72.86      3.71 o 
  -1   7   3      466.63      447.68      6.11 o 
   0   7   3       47.16       44.87      2.59 o 
   1   7   3       33.24       41.07      2.78 o 
   2   7   3       19.89        0.05      1.90 o 
   3   7   3        0.22       -0.04      3.50 o 
  -8   8   3        8.10       -0.19      3.56 o 
  -7   8   3       23.36       -0.20      2.24 o 
  -6   8   3       28.40       35.86      2.93 o 
  -5   8   3       16.98       19.89      2.52 o 
  -4   8   3       60.04       63.59      3.41 o 
  -3   8   3       49.42       48.68      3.17 o 
  -2   8   3      117.90      119.56      3.31 o 
  -1   8   3        0.09        0.49      1.80 o 
   0   8   3        1.08        1.26      2.12 o 
   1   8   3       14.87        0.10      2.52 o 
   2   8   3       56.26       60.66      3.90 o 
  -7   9   3        3.00        1.29      3.21 o 
  -6   9   3       74.41       73.96      3.67 o 
  -5   9   3       46.77       49.80      3.83 o 
  -4   9   3        0.35       -0.24      2.36 o 
  -3   9   3       57.06       59.36      3.08 o 
  -2   9   3       22.58       15.00     10.17 o 
  -1   9   3        6.80        4.67      4.50 o 
   0   9   3        2.03       -0.42      2.27 o 
   1   9   3       13.18       10.43      9.10 o 
  -7  10   3        5.55       -0.02      3.04 o 
  -6  10   3        2.15        0.64      2.57 o 
  -5  10   3       13.99        0.69      2.96 o 
  -4  10   3        2.08        5.75      2.70 o 
  -3  10   3       34.35       44.46      7.05 o 
  -2  10   3       16.03       24.34      3.21 o 
  -1  10   3       36.91       48.36      4.45 o 
   0  10   3       30.52       17.97     16.14 o 
  -5  11   3        4.75        0.37      3.27 o 
  -4  11   3        1.45        0.50      2.62 o 
  -3  11   3       16.61        6.94      7.18 o 
   1 -11   4       11.26        7.70      6.52 o 
   2 -11   4        0.29        2.36      3.99 o 
   3 -11   4        3.17        1.18      3.44 o 
   4 -11   4        4.31        2.15      3.25 o 
   5 -11   4        3.30        6.57      3.52 o 
   6 -11   4       27.90       24.75      4.29 o 
  -1 -10   4       21.66       21.35      7.57 o 
   0 -10   4        1.08        0.08      2.43 o 
   1 -10   4       76.21       76.30      4.21 o 
   2 -10   4       19.01       11.24      9.20 o 
   3 -10   4        0.78        0.17      2.31 o 
   4 -10   4        5.25        3.51      3.51 o 
   5 -10   4        0.74        0.96      2.78 o 
   6 -10   4        8.58        7.31      6.12 o 
   7 -10   4        1.75        0.84      2.82 o 
  -2  -9   4        0.05        1.25      3.04 o 
  -1  -9   4        6.57        5.35      2.41 o 
   0  -9   4       19.73       10.69      8.86 o 
   1  -9   4       68.01       78.46      3.64 o 
   2  -9   4       41.64       40.80      3.78 o 
   3  -9   4        4.57        3.62      2.53 o 
   4  -9   4      404.88      404.89      6.45 o 
   5  -9   4        1.68        0.94      2.98 o 
   6  -9   4      114.29      122.59      3.82 o 
   7  -9   4        6.98       12.26      3.09 o 
  -3  -8   4       11.08        8.36      3.44 o 
  -2  -8   4        0.04       -0.69      2.53 o 
  -1  -8   4       17.62       17.40      2.88 o 
   0  -8   4       16.67       13.40      3.15 o 
   1  -8   4       44.00       37.82      4.42 o 
   2  -8   4        7.73        7.99      3.73 o 
   3  -8   4       16.67       15.22      3.94 o 
   4  -8   4      129.79      123.81      4.42 o 
   5  -8   4       51.63       54.09      3.88 o 
   6  -8   4       12.60       12.27      2.19 o 
   7  -8   4       22.71       27.05      2.52 o 
   8  -8   4        5.89        1.98      3.89 o 
  -4  -7   4        8.02        3.94      2.65 o 
  -3  -7   4        6.93        4.45      2.15 o 
  -2  -7   4       24.40       25.53      2.21 o 
  -1  -7   4      142.87      143.71      2.99 o 
   0  -7   4      256.36      250.73      4.95 o 
   1  -7   4      122.86      111.67      3.65 o 
   2  -7   4      824.17      800.43     15.47 o 
   3  -7   4      313.28      306.88      6.28 o 
   4  -7   4      196.22      214.87      4.73 o 
   5  -7   4       32.96       36.65      2.16 o 
   6  -7   4        1.02        2.12      1.71 o 
   7  -7   4        3.28        1.26      1.92 o 
   8  -7   4        8.35        4.28      6.12 o 
  -5  -6   4       10.40        7.20      3.28 o 
  -4  -6   4        0.19        0.37      1.80 o 
  -3  -6   4        8.35        9.55      1.86 o 
  -2  -6   4      120.26      115.66      2.62 o 
  -1  -6   4        6.82        7.63      1.76 o 
   0  -6   4        1.54        1.74      1.49 o 
   1  -6   4        0.17        0.00      1.06 o 
   2  -6   4       49.27       47.72      2.35 o 
   3  -6   4       42.38       41.68      1.79 o 
   4  -6   4       28.11       27.72      1.77 o 
   5  -6   4        3.95        4.61      1.67 o 
   6  -6   4        6.40        5.17      1.62 o 
   7  -6   4        3.15        1.31      2.18 o 
   8  -6   4       41.53       52.38      5.89 o 
  -6  -5   4        1.98       -0.04      3.60 o 
  -5  -5   4       36.42       32.80      2.90 o 
  -4  -5   4       22.47       22.46      2.57 o 
  -3  -5   4       50.33       49.13      2.00 o 
  -2  -5   4      231.89      227.64      3.02 o 
  -1  -5   4        4.16        4.37      1.27 o 
   0  -5   4      247.55      222.90      2.68 o 
   1  -5   4       31.84       44.08      1.51 o 
   2  -5   4       44.40       42.94      1.54 o 
   3  -5   4       99.32      109.59      2.28 o 
   4  -5   4      227.22      220.92      2.82 o 
   5  -5   4        7.51        9.83      1.73 o 
   6  -5   4       34.94       38.16      2.07 o 
   7  -5   4        5.78        0.22      1.22 o 
   8  -5   4        8.37       -0.06      2.44 o 
  -6  -4   4        2.26       -0.40      3.69 o 
  -5  -4   4       13.09        9.38      3.43 o 
  -4  -4   4       58.01       61.81      2.60 o 
  -3  -4   4      231.17      222.10      3.12 o 
  -2  -4   4      275.75      277.32      3.87 o 
  -1  -4   4        5.21        3.80      1.15 o 
   0  -4   4      101.75      102.58      2.08 o 
   1  -4   4      578.94      616.74      4.54 o 
   2  -4   4      290.30      291.63      2.93 o 
   3  -4   4      298.91      280.21      2.85 o 
   4  -4   4        0.37        4.73      1.27 o 
   5  -4   4        1.32        3.56      1.82 o 
   6  -4   4       57.95       59.44      5.17 o 
   7  -4   4       47.05       44.43      4.61 o 
   8  -4   4       51.79       71.40      7.31 o 
  -7  -3   4        8.01        7.52      4.88 o 
  -6  -3   4        0.03        1.72      3.63 o 
  -5  -3   4        1.88        2.11      1.15 o 
  -4  -3   4       51.16       52.49      1.69 o 
  -3  -3   4       20.71       21.99      1.32 o 
  -2  -3   4       83.19       82.49      1.72 o 
  -1  -3   4       19.85       20.03      1.00 o 
   0  -3   4      163.97      184.44      2.00 o 
   1  -3   4        0.06        0.59      0.65 o 
   2  -3   4      473.42      500.57      4.32 o 
   3  -3   4       46.08       48.29      1.43 o 
   4  -3   4      639.04      633.54     14.30 o 
   5  -3   4        6.18        5.14      1.20 o 
   6  -3   4       29.77       33.84      1.52 o 
   7  -3   4        8.34       -0.19      2.17 o 
   8  -3   4        3.51       -0.33      2.68 o 
  -7  -2   4        1.09        1.71      3.95 o 
  -6  -2   4       11.17       11.75      3.85 o 
  -5  -2   4        5.04        3.39      1.91 o 
  -4  -2   4      109.37      115.64      2.21 o 
  -3  -2   4       76.18       74.66      1.83 o 
  -2  -2   4      810.60      792.49      4.73 o 
  -1  -2   4        0.44        1.65      0.62 o 
   0  -2   4      900.76      907.65      4.94 o 
   1  -2   4       11.27       12.51      0.71 o 
   2  -2   4        2.89        1.97      0.76 o 
   3  -2   4       17.36       18.10      1.04 o 
   4  -2   4      382.72      361.87      5.07 o 
   5  -2   4      144.38      165.66      2.31 o 
   6  -2   4       11.50       13.24      2.99 o 
   7  -2   4       13.46        0.28      2.75 o 
   8  -2   4        1.36       -0.01      2.25 o 
  -7  -1   4        0.02        0.14      3.00 o 
  -6  -1   4       14.66       18.88      3.60 o 
  -5  -1   4        1.07        0.84      2.25 o 
  -4  -1   4       64.45       66.69      1.33 o 
  -3  -1   4      508.88      486.12      3.21 o 
  -2  -1   4      164.96      175.76      1.52 o 
  -1  -1   4       13.43       10.69      0.62 o 
   0  -1   4      696.52      720.26      3.74 o 
   1  -1   4     1391.46     1439.61     13.68 o 
   2  -1   4     1259.62     1225.28     10.49 o 
   3  -1   4        3.13        2.12      0.69 o 
   4  -1   4      179.52      178.77      2.38 o 
   5  -1   4       27.08       33.63      2.32 o 
   6  -1   4       15.95       15.78      2.65 o 
   7  -1   4       29.62       30.84     19.05 o 
   8  -1   4        7.20       -0.04      3.51 o 
  -8   0   4        0.94        0.57      3.24 o 
  -7   0   4        0.00        0.03      2.13 o 
  -6   0   4        0.50        0.29      2.35 o 
  -5   0   4       54.02       53.66      2.40 o 
  -4   0   4      197.01      201.73      2.99 o 
  -3   0   4      289.84      267.90      3.23 o 
  -2   0   4        0.48        0.73      0.69 o 
  -1   0   4       54.34       56.34      0.57 o 
   0   0   4      703.31      708.62     11.45 o 
   1   0   4      277.70      279.54      2.12 o 
   2   0   4        9.03       13.29      1.50 o 
   3   0   4       53.38       58.32      1.54 o 
   4   0   4        2.35        2.15      0.97 o 
   5   0   4       64.42       75.08      3.15 o 
   6   0   4       14.70        5.24      6.15 o 
   7   0   4        2.61        1.39      2.70 o 
  -8   1   4       87.11       92.76      4.99 o 
  -7   1   4       34.39       38.26      2.97 o 
  -6   1   4       59.46       58.51      1.98 o 
  -5   1   4       76.87       82.48      1.76 o 
  -4   1   4       10.26        9.99      0.96 o 
  -3   1   4      344.12      341.57      2.97 o 
  -2   1   4      140.78      141.00      1.47 o 
  -1   1   4      309.88      332.89      6.66 o 
   0   1   4      521.23      524.81      4.25 o 
   1   1   4      743.19      757.53      6.35 o 
   2   1   4      350.18      358.31      5.60 o 
   3   1   4        1.92        4.82      1.07 o 
   4   1   4       74.60       75.43      2.25 o 
   5   1   4       25.33       30.62      2.01 o 
   6   1   4        9.62       12.81      3.97 o 
   7   1   4        2.63        3.00      3.71 o 
  -8   2   4        4.73        3.62      4.82 o 
  -7   2   4       44.30       45.22      2.60 o 
  -6   2   4       14.79       13.18      1.27 o 
  -5   2   4       12.37       15.59      1.17 o 
  -4   2   4       58.22       46.50      6.00 o 
  -3   2   4       19.97       18.28      1.37 o 
  -2   2   4       10.80       13.62      1.67 o 
  -1   2   4      739.19      729.52      5.00 o 
   0   2   4      108.08      124.23      1.52 o 
   1   2   4      298.23      287.13      2.83 o 
   2   2   4        2.59        2.62      1.13 o 
   3   2   4       11.02       14.42      4.31 o 
   4   2   4       16.29       18.31      1.97 o 
   5   2   4       27.59       34.52      3.79 o 
   6   2   4       93.81      123.30      6.22 o 
  -8   3   4        7.93        4.78      3.78 o 
  -7   3   4       27.30       30.68      1.62 o 
  -6   3   4       84.74       85.52      2.24 o 
  -5   3   4       51.86       56.74      2.24 o 
  -4   3   4        3.10        8.33      2.72 o 
  -3   3   4       34.99       33.08      1.34 o 
  -2   3   4      112.23      115.99      2.64 o 
  -1   3   4      342.42      336.63      3.10 o 
   0   3   4      349.02      346.44      3.43 o 
   1   3   4      151.61      146.29      2.47 o 
   2   3   4       31.72       35.19      2.74 o 
   3   3   4       20.16       24.92      1.58 o 
   4   3   4       54.67       55.91      3.27 o 
   5   3   4       12.66       14.73      4.70 o 
   6   3   4       10.84       11.86      7.74 o 
  -8   4   4        3.17        1.71      2.46 o 
  -7   4   4       19.73       21.76      1.83 o 
  -6   4   4        2.53        2.64      1.50 o 
  -5   4   4      195.33      189.29      4.34 o 
  -4   4   4        1.00        0.25      1.14 o 
  -3   4   4       23.37       25.01      1.44 o 
  -2   4   4      130.89      135.31      1.91 o 
  -1   4   4       89.39       85.29      1.85 o 
   0   4   4       75.68       78.53      2.00 o 
   1   4   4      323.05      329.72      4.29 o 
   2   4   4        0.04        1.56      1.47 o 
   3   4   4        6.16       11.20      2.51 o 
   4   4   4       26.67       35.43      2.28 o 
   5   4   4        8.54       -0.03      2.95 o 
  -8   5   4        4.94        1.20      1.68 o 
  -7   5   4        2.52        4.03      1.80 o 
  -6   5   4      104.92      104.79      4.13 o 
  -5   5   4        0.66       -1.02      1.37 o 
  -4   5   4       52.48       52.12      2.16 o 
  -3   5   4       41.76       43.62      2.50 o 
  -2   5   4       19.04       19.33      2.07 o 
  -1   5   4      518.13      483.66     18.97 o 
   0   5   4      468.71      469.69      4.97 o 
   1   5   4       35.95       38.96      3.78 o 
   2   5   4      274.38      287.66      5.23 o 
   3   5   4        6.84        5.81      3.65 o 
   4   5   4       35.00       34.44      2.20 o 
   5   5   4        0.11        0.01      2.90 o 
  -8   6   4        0.22        0.77      3.34 o 
  -7   6   4        7.77        6.59      5.38 o 
  -6   6   4       71.49       76.30      4.03 o 
  -5   6   4       26.26       26.30      2.43 o 
  -4   6   4       70.74       77.66      2.96 o 
  -3   6   4       15.10       14.32      3.78 o 
  -2   6   4       94.94       89.92      3.34 o 
  -1   6   4      182.74      182.62      3.49 o 
   0   6   4        5.05        5.21      2.04 o 
   1   6   4        1.28        1.77      1.71 o 
   2   6   4       15.53       20.66      4.04 o 
   3   6   4       24.27        0.49      2.31 o 
   4   6   4        3.70        2.76      2.17 o 
  -8   7   4       19.45       -0.71      5.71 o 
  -7   7   4        1.27        0.26      2.87 o 
  -6   7   4       24.37       25.50      3.98 o 
  -5   7   4      342.34      347.92      7.82 o 
  -4   7   4       76.19       79.19      4.18 o 
  -3   7   4      150.75      155.26      4.45 o 
  -2   7   4      266.41      254.24      3.89 o 
  -1   7   4        7.09        5.37      1.80 o 
   0   7   4      202.61      215.07      4.05 o 
   1   7   4        1.31        0.82      2.27 o 
   2   7   4       19.75        0.33      3.52 o 
   3   7   4        0.61       -0.18      2.35 o 
  -8   8   4        6.01        0.43      3.64 o 
  -7   8   4       25.93       29.89      3.14 o 
  -6   8   4       50.66       49.13      3.65 o 
  -5   8   4        3.07        5.24      3.49 o 
  -4   8   4        0.16        0.05      1.92 o 
  -3   8   4        0.21       -0.65      2.08 o 
  -2   8   4       43.23       50.76      3.13 o 
  -1   8   4       33.30       33.35      3.38 o 
   0   8   4       41.79       52.95      4.71 o 
   1   8   4        3.02        3.04      3.17 o 
   2   8   4        7.44        0.64      3.04 o 
  -7   9   4       81.43       90.92      4.85 o 
  -6   9   4       10.36        0.04      1.98 o 
  -5   9   4       57.42       56.20      3.15 o 
  -4   9   4       46.11       47.87      3.57 o 
  -3   9   4        5.81        5.61      2.79 o 
  -2   9   4        0.22        0.13      1.81 o 
  -1   9   4        1.02        0.29      2.26 o 
   0   9   4        1.78        0.64      2.37 o 
   1   9   4        7.38        3.75      3.71 o 
  -6  10   4        2.71       -0.61      2.90 o 
  -5  10   4        7.89        6.75      5.52 o 
  -4  10   4       63.13       76.86      4.40 o 
  -3  10   4        3.04        4.00      2.62 o 
  -2  10   4       72.46       86.11      4.50 o 
  -1  10   4       10.79        7.46      6.14 o 
   1 -11   5        1.64        1.12      2.98 o 
   2 -11   5        0.01        0.62      2.35 o 
   3 -11   5        3.55        0.69      2.44 o 
   4 -11   5        0.39        1.24      2.54 o 
   5 -11   5        7.96        7.66      2.95 o 
  -1 -10   5        1.38       -1.43      2.51 o 
   0 -10   5       60.19       72.53      3.56 o 
   1 -10   5        3.18        2.48      2.42 o 
   2 -10   5       50.70       57.76      3.58 o 
   3 -10   5        2.78        2.89      2.36 o 
   4 -10   5        2.94        3.80      2.41 o 
   5 -10   5        0.91        1.91      2.66 o 
   6 -10   5        0.70        3.20      2.94 o 
  -2  -9   5        2.97        3.33      3.09 o 
  -1  -9   5        0.99        1.34      2.42 o 
   0  -9   5       59.78       56.24      2.92 o 
   1  -9   5        8.01        6.07      2.51 o 
   2  -9   5      124.50      123.92      4.82 o 
   3  -9   5       16.82       20.39      2.73 o 
   4  -9   5       10.18        8.78      2.34 o 
   5  -9   5       72.26       89.66      3.19 o 
   6  -9   5       14.07       13.48      3.97 o 
   7  -9   5       12.51       13.78      3.28 o 
  -3  -8   5        0.35        0.78      2.06 o 
  -2  -8   5       12.67        9.62      4.33 o 
  -1  -8   5        9.86        9.07      2.45 o 
   0  -8   5        1.00        1.35      2.29 o 
   1  -8   5      115.84      110.44      2.88 o 
   2  -8   5       55.62       54.82      2.45 o 
   3  -8   5       76.40       75.68      2.62 o 
   4  -8   5       53.75       51.71      2.53 o 
   5  -8   5        0.04       -0.03      1.73 o 
   6  -8   5       35.20       44.79      3.04 o 
   7  -8   5        0.09        1.56      2.45 o 
  -4  -7   5       15.86        8.82      4.34 o 
  -3  -7   5       15.13        9.22      3.30 o 
  -2  -7   5      102.53       97.33      2.85 o 
  -1  -7   5        2.55        3.77      1.96 o 
   0  -7   5      619.83      605.30      5.84 o 
   1  -7   5       90.83       89.15      2.65 o 
   2  -7   5       42.93       46.08      2.37 o 
   3  -7   5        3.01        2.14      2.01 o 
   4  -7   5      173.63      175.68      3.09 o 
   5  -7   5       18.35       18.10      2.31 o 
   6  -7   5       11.83       15.12      2.90 o 
   7  -7   5        4.11        1.34      2.05 o 
   8  -7   5       12.68       12.38      8.46 o 
  -5  -6   5        4.16        3.30      2.86 o 
  -4  -6   5        5.33        3.64      2.07 o 
  -3  -6   5       57.68       61.52      3.16 o 
  -2  -6   5       99.20       98.07      2.81 o 
  -1  -6   5      169.03      168.80      2.83 o 
   0  -6   5      115.59      113.09      2.32 o 
   1  -6   5       33.76       36.62      1.97 o 
   2  -6   5       88.77       87.58      2.34 o 
   3  -6   5        0.45        0.62      1.38 o 
   4  -6   5      125.26      125.44      2.52 o 
   5  -6   5        0.01        0.55      1.60 o 
   6  -6   5       10.11        9.62      2.35 o 
   7  -6   5        7.31        4.60      4.79 o 
   8  -6   5        2.24        5.01      7.57 o 
  -5  -5   5        0.99       -0.87      1.63 o 
  -4  -5   5       89.14       90.93      2.98 o 
  -3  -5   5       96.25       97.35      2.43 o 
  -2  -5   5      156.75      162.35      2.67 o 
  -1  -5   5       69.82       73.52      2.07 o 
   0  -5   5       41.12       40.73      1.55 o 
   1  -5   5       11.95       16.01      1.30 o 
   2  -5   5      196.83      211.23      2.61 o 
   3  -5   5       89.07       83.56      2.10 o 
   4  -5   5       79.25       81.44      2.51 o 
   5  -5   5       31.50       33.25      2.10 o 
   6  -5   5       18.51       23.23      2.91 o 
   7  -5   5        2.79        1.44      2.44 o 
   8  -5   5        9.23        0.20      2.71 o 
  -6  -4   5       33.65        0.99      6.59 o 
  -5  -4   5       17.72       18.07      5.30 o 
  -4  -4   5        0.34        0.57      1.74 o 
  -3  -4   5        3.34        5.41      1.36 o 
  -2  -4   5      237.87      231.49      2.79 o 
  -1  -4   5        4.45        6.16      1.39 o 
   0  -4   5      151.16      144.27      3.05 o 
   1  -4   5       81.46       72.88      2.04 o 
   2  -4   5        2.34        2.24      1.08 o 
   3  -4   5       73.22       68.17      1.80 o 
   4  -4   5      324.52      330.42      3.39 o 
   5  -4   5       60.77       63.94      2.44 o 
   6  -4   5        1.63        0.06      1.10 o 
   7  -4   5        0.05        0.41      1.59 o 
   8  -4   5       21.54        0.20      2.71 o 
  -6  -3   5        7.48        1.29      3.54 o 
  -5  -3   5       17.68       20.08      2.56 o 
  -4  -3   5        1.69        2.60      1.24 o 
  -3  -3   5      222.24      229.91      3.22 o 
  -2  -3   5      176.57      171.50      4.30 o 
  -1  -3   5       18.21       20.16      1.14 o 
   0  -3   5      112.39      127.31      1.76 o 
   1  -3   5      111.54      114.82      2.01 o 
   2  -3   5      312.49      312.18      2.90 o 
   3  -3   5      168.40      157.53      2.22 o 
   4  -3   5       11.40       13.84      1.52 o 
   5  -3   5       95.99      105.15      2.91 o 
   6  -3   5       65.27       61.08      3.04 o 
   7  -3   5       39.80       54.86      3.55 o 
   8  -3   5       50.11       43.54     26.32 o 
  -7  -2   5       12.42        1.09      3.82 o 
  -6  -2   5       22.75       24.40      3.97 o 
  -5  -2   5        1.12       -1.05      1.30 o 
  -4  -2   5       24.21       23.19      1.53 o 
  -3  -2   5        0.14        0.60      0.87 o 
  -2  -2   5       45.83       48.48      1.16 o 
  -1  -2   5        0.25        0.23      0.51 o 
   0  -2   5        0.07        0.55      0.48 o 
   1  -2   5      156.12      148.30      1.51 o 
   2  -2   5      564.46      581.69      4.65 o 
   3  -2   5      377.43      392.30      3.59 o 
   4  -2   5        0.91        1.38      0.92 o 
   5  -2   5        0.77        0.65      1.60 o 
   6  -2   5       22.75       26.04      2.70 o 
   7  -2   5       40.24       45.26      3.53 o 
  -7  -1   5       15.97        0.40      3.28 o 
  -6  -1   5        0.00        1.73      2.78 o 
  -5  -1   5       60.75       60.24      3.40 o 
  -4  -1   5      103.56       99.59      1.74 o 
  -3  -1   5       14.75       15.56      1.16 o 
  -2  -1   5     1521.77     1597.29      8.98 o 
  -1  -1   5      129.52      131.56      1.14 o 
   0  -1   5        5.53        5.63      0.53 o 
   1  -1   5       19.33       12.24      0.88 o 
   2  -1   5      226.36      227.07      2.46 o 
   3  -1   5      288.42      279.90      2.41 o 
   4  -1   5      128.04      130.40      2.01 o 
   5  -1   5       70.62       81.57      4.23 o 
   6  -1   5      122.35      128.13      3.79 o 
   7  -1   5        0.82        2.87      2.77 o 
  -8   0   5        1.17        1.51      3.40 o 
  -7   0   5       14.79        8.12      6.44 o 
  -6   0   5       22.92       21.58      1.55 o 
  -5   0   5        0.76        1.05      1.16 o 
  -4   0   5       32.47       31.76      1.49 o 
  -3   0   5        0.07       -0.64      0.81 o 
  -2   0   5      121.72      123.76      1.42 o 
  -1   0   5      711.10      732.97     17.26 o 
   0   0   5      254.72      253.51      3.17 o 
   1   0   5      719.25      731.39     10.38 o 
   2   0   5        3.41        4.11      1.00 o 
   3   0   5        2.87        3.82      1.04 o 
   4   0   5       27.52       26.23      1.35 o 
   5   0   5       34.95       36.04      1.52 o 
   6   0   5       22.92       26.77      3.33 o 
   7   0   5        1.94        1.87      3.44 o 
  -8   1   5        0.69        0.49      2.43 o 
  -7   1   5       12.85       15.13      1.55 o 
  -6   1   5       26.07       25.91      1.54 o 
  -5   1   5        6.16        5.52      1.23 o 
  -4   1   5      324.23      321.08      4.56 o 
  -3   1   5      174.92      172.84      1.98 o 
  -2   1   5      402.28      427.03      6.73 o 
  -1   1   5       59.34       57.36      2.61 o 
   0   1   5       33.48       23.79      0.65 o 
   1   1   5       52.24       53.55      1.73 o 
   2   1   5       22.80       22.55      1.59 o 
   3   1   5       22.12       26.68      1.83 o 
   4   1   5      101.35      106.84      2.32 o 
   5   1   5        0.50       -0.10      0.99 o 
   6   1   5       37.62       44.62      3.37 o 
  -8   2   5       18.92       19.67     14.25 o 
  -7   2   5        2.27        2.47      1.67 o 
  -6   2   5        7.18        7.92      1.80 o 
  -5   2   5       77.37       78.40      2.48 o 
  -4   2   5       17.81       18.70      1.41 o 
  -3   2   5      365.83      362.42      3.61 o 
  -2   2   5      134.99      144.75      1.95 o 
  -1   2   5      212.94      218.92      1.73 o 
   0   2   5      537.06      560.43      3.96 o 
   1   2   5        6.97        8.99      0.92 o 
   2   2   5      246.73      247.67      3.50 o 
   3   2   5       38.47       43.21      1.84 o 
   4   2   5      112.56      123.59      3.73 o 
   5   2   5        0.39       -0.02      1.62 o 
   6   2   5       12.42        0.22      3.43 o 
  -8   3   5        8.18        3.74      3.62 o 
  -7   3   5        9.43        7.95      1.67 o 
  -6   3   5        9.46        8.66      1.37 o 
  -5   3   5      204.70      192.20      2.64 o 
  -4   3   5      285.85      286.97      4.34 o 
  -3   3   5       12.81       18.31      1.18 o 
  -2   3   5      199.17      216.78      2.45 o 
  -1   3   5        0.87        1.35      0.73 o 
   0   3   5      297.34      291.08      2.86 o 
   1   3   5        0.19        0.69      1.44 o 
   2   3   5       66.02       65.42      2.08 o 
   3   3   5       34.43       31.44      3.93 o 
   4   3   5       23.12       21.46      1.93 o 
   5   3   5       79.53       83.20      7.76 o 
  -8   4   5       11.49        9.03      4.26 o 
  -7   4   5       51.26       51.67      2.28 o 
  -6   4   5        0.46        1.61      1.53 o 
  -5   4   5       12.77       14.18      1.69 o 
  -4   4   5       15.99       16.43      1.85 o 
  -3   4   5       30.53       36.26      1.89 o 
  -2   4   5       32.68       32.58      1.34 o 
  -1   4   5       88.35      101.13      1.67 o 
   0   4   5      285.28      283.60      3.18 o 
   1   4   5       20.36       26.54      2.48 o 
   2   4   5      174.71      189.10      3.28 o 
   3   4   5        7.20       10.18      1.85 o 
   4   4   5       13.90       15.47      2.10 o 
   5   4   5        0.34       -0.04      3.04 o 
  -8   5   5        8.61        0.25      2.55 o 
  -7   5   5       29.53       28.63      2.39 o 
  -6   5   5        0.12        1.25      1.63 o 
  -5   5   5      184.47      189.41      4.49 o 
  -4   5   5       15.35       17.44      2.31 o 
  -3   5   5      133.89      137.19      3.04 o 
  -2   5   5      305.82      304.15      5.50 o 
  -1   5   5        8.89        9.43      1.49 o 
   0   5   5      393.37      393.06      4.84 o 
   1   5   5       99.92       95.47      2.91 o 
   2   5   5        7.29        6.16      1.91 o 
   3   5   5       27.77       28.43      2.07 o 
   4   5   5        2.61        1.00      2.33 o 
  -8   6   5       10.16       -0.13      2.48 o 
  -7   6   5       15.01       12.64      2.36 o 
  -6   6   5        1.93        2.04      4.21 o 
  -5   6   5       16.46       18.62      1.88 o 
  -4   6   5       33.54       29.54      4.29 o 
  -3   6   5        4.67        4.10      1.40 o 
  -2   6   5        5.58        7.74      1.42 o 
  -1   6   5      125.63      129.80      3.67 o 
   0   6   5      108.29      120.42      2.80 o 
   1   6   5       59.25       62.78      2.96 o 
   2   6   5        0.14        0.05      2.00 o 
   3   6   5        0.47       -0.32      2.16 o 
  -8   7   5        1.83       -0.09      3.04 o 
  -7   7   5      141.46      156.73      5.93 o 
  -6   7   5      125.29      134.19      3.54 o 
  -5   7   5       17.91       18.60      2.17 o 
  -4   7   5      425.21      415.80      5.15 o 
  -3   7   5       24.30       22.79      1.94 o 
  -2   7   5      172.09      173.08      3.23 o 
  -1   7   5        2.51        1.17      1.86 o 
   0   7   5        0.08        0.44      1.97 o 
   1   7   5       18.88       24.89      2.57 o 
   2   7   5        3.76        2.91      3.32 o 
  -7   8   5        0.08       -0.77      5.23 o 
  -6   8   5        0.92        1.23      2.07 o 
  -5   8   5        0.43        2.04      2.30 o 
  -4   8   5        0.93        1.39      1.77 o 
  -3   8   5       28.82       26.77      2.75 o 
  -2   8   5        1.38        3.53      2.28 o 
  -1   8   5      101.02      106.19      3.85 o 
   0   8   5       16.57        6.93      6.25 o 
   1   8   5       11.86        9.81      7.65 o 
  -6   9   5       76.89       85.39      3.69 o 
  -5   9   5       33.97       34.80      5.90 o 
  -4   9   5        3.13        5.48      3.73 o 
  -3   9   5       10.08        8.70      2.79 o 
  -2   9   5        0.26        1.07      2.02 o 
  -1   9   5        4.42        3.74      3.88 o 
   0   9   5        0.00        0.07      3.25 o 
  -5  10   5        3.88        3.08      3.78 o 
  -4  10   5       15.96        5.53      7.08 o 
  -3  10   5       39.19       41.10      3.88 o 
  -2  10   5        1.83       -0.29      2.21 o 
   2 -11   6        2.69        4.22      2.74 o 
   3 -11   6        2.86        1.05      3.26 o 
   4 -11   6        5.94        4.77      3.21 o 
   0 -10   6        3.10        5.40      3.07 o 
   1 -10   6       14.49       10.17      4.69 o 
   2 -10   6        2.42        0.14      2.16 o 
   3 -10   6        1.31        1.13      2.24 o 
   4 -10   6        2.23        1.64      3.03 o 
   5 -10   6        1.51        1.47      2.36 o 
   6 -10   6       11.93       14.47      3.34 o 
  -2  -9   6        1.53        0.50      2.19 o 
  -1  -9   6        0.28        1.48      2.20 o 
   0  -9   6        0.73        2.17      2.75 o 
   1  -9   6       99.31      101.50      3.35 o 
   2  -9   6        5.35        6.14      2.23 o 
   3  -9   6       10.91       14.25      2.39 o 
   4  -9   6        5.06        5.11      3.56 o 
   5  -9   6       37.12       27.95      8.63 o 
   6  -9   6       47.77       61.13      3.18 o 
   7  -9   6       17.23       12.75      5.32 o 
  -3  -8   6        4.34        4.91      3.99 o 
  -2  -8   6        9.39        8.56      3.00 o 
  -1  -8   6       44.82       44.20      2.93 o 
   0  -8   6       60.42       57.88      2.63 o 
   1  -8   6       16.95       16.82      2.14 o 
   2  -8   6      133.20      138.32      3.52 o 
   3  -8   6       38.53       49.21      2.79 o 
   4  -8   6       68.19       82.23      3.16 o 
   5  -8   6        4.48        6.89      2.37 o 
   6  -8   6        2.64        2.87      2.29 o 
   7  -8   6       16.13        8.00      8.87 o 
  -4  -7   6       20.95        8.76      7.14 o 
  -3  -7   6        2.45        2.22      1.98 o 
  -2  -7   6       55.63       59.83      2.93 o 
  -1  -7   6       29.37       29.76      2.82 o 
   0  -7   6        8.97        9.49      2.22 o 
   1  -7   6       12.50       12.42      1.80 o 
   2  -7   6       35.56       36.75      2.05 o 
   3  -7   6       90.28       98.13      2.54 o 
   4  -7   6       37.68       36.23      2.42 o 
   5  -7   6       22.76       28.63      2.80 o 
   6  -7   6        2.68        1.40      1.80 o 
   7  -7   6        2.79        2.22      3.53 o 
  -4  -6   6       25.44       13.93      8.22 o 
  -3  -6   6       19.45       13.87      5.06 o 
  -2  -6   6      158.56      159.48      3.67 o 
  -1  -6   6       13.35       11.51      1.91 o 
   0  -6   6      182.63      181.06      3.00 o 
   1  -6   6        4.69        5.97      2.28 o 
   2  -6   6       71.09       74.07      2.21 o 
   3  -6   6       78.28       80.16      2.79 o 
   4  -6   6        5.23        3.62      1.69 o 
   5  -6   6       72.97       75.71      2.66 o 
   6  -6   6        7.56        5.20      2.08 o 
   7  -6   6       16.33       19.41      2.74 o 
  -5  -5   6       12.26        5.94      4.21 o 
  -4  -5   6       21.14       13.62      6.43 o 
  -3  -5   6        0.49        0.47      1.78 o 
  -2  -5   6       75.49       73.10      2.27 o 
  -1  -5   6        3.48        4.59      1.49 o 
   0  -5   6       71.89       72.75      3.21 o 
   1  -5   6        7.78       12.58      1.29 o 
   2  -5   6        8.77       10.13      1.37 o 
   3  -5   6       58.12       62.27      1.82 o 
   4  -5   6        7.14        7.14      1.62 o 
   5  -5   6        1.45        0.28      2.41 o 
   6  -5   6        3.94        1.30      2.24 o 
   7  -5   6        3.70        0.43      1.60 o 
  -6  -4   6       25.76       33.22      5.14 o 
  -5  -4   6       16.36       20.48      6.81 o 
  -4  -4   6       58.00       61.45      2.49 o 
  -3  -4   6       23.56       21.68      1.64 o 
  -2  -4   6       26.71       27.11      1.62 o 
  -1  -4   6       31.54       33.67      1.54 o 
   0  -4   6       12.04        9.02      1.62 o 
   1  -4   6       25.54       30.76      1.49 o 
   2  -4   6       38.16       40.70      1.35 o 
   3  -4   6      193.04      187.45      2.45 o 
   4  -4   6      257.32      240.61      3.62 o 
   5  -4   6       20.01       25.74      2.03 o 
   6  -4   6       27.07       32.96      2.15 o 
   7  -4   6        7.62       10.42      3.53 o 
  -6  -3   6        0.05        0.35      3.15 o 
  -5  -3   6       23.29       26.61      2.15 o 
  -4  -3   6       52.08       55.92      2.40 o 
  -3  -3   6       98.12       94.11      2.13 o 
  -2  -3   6      276.04      282.54      4.64 o 
  -1  -3   6      115.00      107.84      2.43 o 
   0  -3   6      105.91      107.26      1.63 o 
   1  -3   6        0.96        1.49      0.74 o 
   2  -3   6       40.65       36.94      1.20 o 
   3  -3   6       55.36       56.66      2.00 o 
   4  -3   6      291.68      278.19      4.36 o 
   5  -3   6        3.48        4.05      1.80 o 
   6  -3   6      160.92      174.00      4.08 o 
   7  -3   6        0.02       -1.26      2.51 o 
  -7  -2   6        0.17       -0.29      3.36 o 
  -6  -2   6        0.01       -1.01      2.96 o 
  -5  -2   6        0.03        0.80      1.43 o 
  -4  -2   6       29.25       27.83      2.21 o 
  -3  -2   6       47.35       48.52      1.50 o 
  -2  -2   6        8.68        9.67      0.85 o 
  -1  -2   6       51.20       48.43      0.97 o 
   0  -2   6        8.21        9.09      0.61 o 
   1  -2   6       73.42       78.32      1.12 o 
   2  -2   6      469.75      498.79      4.21 o 
   3  -2   6        0.64        1.37      0.97 o 
   4  -2   6      112.81      117.27      1.90 o 
   5  -2   6      128.92      135.83      5.14 o 
   6  -2   6       45.24       53.20      3.62 o 
   7  -2   6       15.06       20.39      3.96 o 
  -7  -1   6        6.55       -0.34      3.13 o 
  -6  -1   6       44.63       51.95      6.12 o 
  -5  -1   6        3.98        1.76      1.39 o 
  -4  -1   6      214.54      217.71      2.83 o 
  -3  -1   6      319.23      308.30      5.09 o 
  -2  -1   6       27.79       29.96      1.37 o 
  -1  -1   6      191.26      185.14      2.71 o 
   0  -1   6      169.43      168.89      1.43 o 
   1  -1   6       13.25       12.77      1.36 o 
   2  -1   6      180.70      171.80      1.86 o 
   3  -1   6        0.00        0.82      0.99 o 
   4  -1   6      482.35      478.77      5.11 o 
   5  -1   6        6.56        3.57      2.27 o 
   6  -1   6       67.66       72.49      3.89 o 
   7  -1   6        2.12        1.03      4.18 o 
  -7   0   6        1.69        2.22      2.83 o 
  -6   0   6        0.97        2.01      1.27 o 
  -5   0   6        2.05        1.98      1.25 o 
  -4   0   6        0.06       -0.02      0.81 o 
  -3   0   6      488.36      502.25      3.86 o 
  -2   0   6        8.62        7.12      0.60 o 
  -1   0   6        2.60        3.97      2.03 o 
   0   0   6      227.43      240.61      4.82 o 
   1   0   6      702.27      725.27      4.64 o 
   2   0   6      347.32      335.78      3.11 o 
   3   0   6       90.12       98.03      2.13 o 
   4   0   6       13.58       11.36      1.48 o 
   5   0   6        4.70        5.29      2.46 o 
   6   0   6        3.40        2.07      2.68 o 
  -8   1   6       23.93       31.15      3.33 o 
  -7   1   6        5.37        4.59      1.51 o 
  -6   1   6       18.57       24.59      1.60 o 
  -5   1   6       71.96       69.64      1.87 o 
  -4   1   6        9.91        8.44      1.67 o 
  -3   1   6       87.46       87.00      1.32 o 
  -2   1   6      148.58      145.71      1.98 o 
  -1   1   6       43.96       39.75      2.83 o 
   0   1   6       55.56       46.68      2.89 o 
   1   1   6        4.94        4.28      0.97 o 
   2   1   6      147.47      150.47      2.78 o 
   3   1   6       11.17       15.32      1.87 o 
   4   1   6       33.58       35.34      2.20 o 
   5   1   6       62.35       70.07      3.69 o 
   6   1   6       29.05       38.72      3.96 o 
  -8   2   6        2.08        0.67      2.71 o 
  -7   2   6       47.05       55.01      2.71 o 
  -6   2   6       13.47       11.03      1.90 o 
  -5   2   6       98.27       99.58      2.09 o 
  -4   2   6       52.76       57.31      1.31 o 
  -3   2   6       29.76       30.56      1.12 o 
  -2   2   6      353.99      368.34      3.68 o 
  -1   2   6      188.95      199.75      6.39 o 
   0   2   6      254.19      240.67      9.24 o 
   1   2   6       99.75       95.29      4.42 o 
   2   2   6      112.55      105.31      3.20 o 
   3   2   6       28.16       34.05      2.97 o 
   4   2   6       41.73       34.84      2.60 o 
   5   2   6        4.36        1.44      1.85 o 
   6   2   6        0.26       -0.04      2.15 o 
  -8   3   6       20.91       12.93      9.23 o 
  -7   3   6       12.89       11.54      1.71 o 
  -6   3   6        2.61        2.85      1.47 o 
  -5   3   6       40.99       38.54      1.47 o 
  -4   3   6       36.02       36.69      1.74 o 
  -3   3   6        4.53        8.08      0.98 o 
  -2   3   6       99.05      103.88      2.49 o 
  -1   3   6       33.63       35.39      1.31 o 
   0   3   6       40.37       38.28      1.13 o 
   1   3   6      249.22      247.60      2.57 o 
   2   3   6       27.42       25.24      1.54 o 
   3   3   6       56.60       61.58      2.85 o 
   4   3   6       42.78       47.55      2.85 o 
   5   3   6        0.69        0.84      1.91 o 
  -8   4   6       13.76        6.29      5.15 o 
  -7   4   6       16.48       17.42      2.07 o 
  -6   4   6       70.94       66.40      2.00 o 
  -5   4   6       23.37       23.73      1.87 o 
  -4   4   6       20.98       22.54      1.58 o 
  -3   4   6        0.15        0.55      0.85 o 
  -2   4   6      114.55      120.02      2.54 o 
  -1   4   6      209.14      205.03      4.02 o 
   0   4   6       63.55       60.74      1.53 o 
   1   4   6       58.09       64.26      1.68 o 
   2   4   6        0.25        0.98      1.96 o 
   3   4   6        4.94        2.87      2.05 o 
   4   4   6        1.40        1.27      1.92 o 
  -8   5   6        2.08        3.91      2.47 o 
  -7   5   6        4.09        5.23      1.89 o 
  -6   5   6       21.34       25.00      4.88 o 
  -5   5   6       15.81       15.54      2.51 o 
  -4   5   6      178.29      193.02      3.13 o 
  -3   5   6       67.00       72.07      2.84 o 
  -2   5   6      201.74      197.94      4.21 o 
  -1   5   6      243.37      241.53      3.32 o 
   0   5   6        0.43        1.61      1.94 o 
   1   5   6       51.52       46.11      2.08 o 
   2   5   6       21.40       25.23      2.16 o 
   3   5   6        0.18        1.22      1.81 o 
   4   5   6       10.98        3.86      4.27 o 
  -7   6   6        0.00        0.94      2.83 o 
  -6   6   6        0.21        0.34      2.16 o 
  -5   6   6       50.99       57.88      3.93 o 
  -4   6   6        9.39       12.17      1.49 o 
  -3   6   6       53.03       57.64      2.19 o 
  -2   6   6        0.07        0.12      1.28 o 
  -1   6   6       40.79       39.62      1.83 o 
   0   6   6       70.37       76.32      2.38 o 
   1   6   6        4.52        2.89      1.82 o 
   2   6   6        4.27        5.36      3.55 o 
   3   6   6        0.69        0.94      1.86 o 
  -7   7   6        5.62        9.54      3.55 o 
  -6   7   6      166.82      174.34      5.39 o 
  -5   7   6       45.80       52.44      2.67 o 
  -4   7   6        8.18        8.32      2.06 o 
  -3   7   6       53.62       54.98      2.53 o 
  -2   7   6        7.23        8.43      2.00 o 
  -1   7   6       61.97       61.63      2.41 o 
   0   7   6        0.50        0.94      1.69 o 
   1   7   6        0.25       -1.24      2.46 o 
   2   7   6        6.55        4.92      5.51 o 
  -7   8   6       16.62       19.29      4.14 o 
  -6   8   6        3.92        5.07      2.22 o 
  -5   8   6       70.81       75.91      3.40 o 
  -4   8   6        0.00        0.46      1.91 o 
  -3   8   6       12.48       11.87      3.25 o 
  -2   8   6        0.17       -0.65      2.66 o 
  -1   8   6        3.66        2.99      3.20 o 
   0   8   6       19.43       27.90      2.70 o 
  -5   9   6       10.69       13.75      2.54 o 
  -4   9   6       17.82       15.08      2.99 o 
  -3   9   6        4.13        2.14      2.10 o 
  -2   9   6        9.57       -0.04      1.67 o 
  -1   9   6       15.57        7.94      9.77 o 
   1 -10   7        2.82        3.28      3.89 o 
   2 -10   7        1.12        0.15      1.97 o 
   3 -10   7       13.16        6.58      5.19 o 
   4 -10   7        1.95        0.42      2.13 o 
   5 -10   7       43.01        0.03      3.86 o 
  -1  -9   7        6.50        7.59      3.37 o 
   0  -9   7       18.53       14.84      6.96 o 
   1  -9   7       11.06        3.58      2.88 o 
   2  -9   7       65.92       72.15      3.05 o 
   3  -9   7       13.79        4.69      4.34 o 
   4  -9   7       20.93       27.90      8.46 o 
   5  -9   7        0.07        0.45      2.02 o 
   6  -9   7        7.68        1.21      2.55 o 
  -2  -8   7        7.91        3.53      2.24 o 
  -1  -8   7        3.36        6.75      2.19 o 
   0  -8   7       75.31       77.34      2.90 o 
   1  -8   7       34.71       46.84      3.19 o 
   2  -8   7        0.13       -0.05      2.11 o 
   3  -8   7       14.08       20.01      2.85 o 
   4  -8   7       97.88      101.45      3.01 o 
   5  -8   7       36.41       48.18      3.03 o 
   6  -8   7       38.55       40.61      2.83 o 
  -3  -7   7        0.08        1.57      2.57 o 
  -2  -7   7        0.02        0.58      1.72 o 
  -1  -7   7       26.96       26.37      2.18 o 
   0  -7   7        6.73        9.01      1.83 o 
   1  -7   7      173.45      186.22      3.26 o 
   2  -7   7        9.24        9.94      2.07 o 
   3  -7   7        1.23        3.29      1.68 o 
   4  -7   7        2.33        2.13      2.17 o 
   5  -7   7       18.85       16.37      2.13 o 
   6  -7   7        2.82        3.58      2.42 o 
   7  -7   7        2.25        1.29      3.09 o 
  -4  -6   7      107.33      106.58      3.28 o 
  -3  -6   7        5.33        3.14      1.84 o 
  -2  -6   7       41.73       45.89      2.37 o 
  -1  -6   7       10.71       11.83      1.70 o 
   0  -6   7        2.55        4.39      1.65 o 
   1  -6   7       46.58       47.15      2.13 o 
   2  -6   7       66.13       68.33      2.53 o 
   3  -6   7        4.05        3.88      1.49 o 
   4  -6   7      141.60      139.53      3.35 o 
   5  -6   7        0.02       -0.42      1.95 o 
   6  -6   7      101.71      108.54      5.15 o 
   7  -6   7        0.31        0.99      2.10 o 
  -5  -5   7        1.39        0.30      1.71 o 
  -4  -5   7        0.34        0.40      2.49 o 
  -3  -5   7       11.68       11.05      2.32 o 
  -2  -5   7       71.38       68.25      2.27 o 
  -1  -5   7      158.36      174.60      3.62 o 
   0  -5   7       11.30       10.32      1.85 o 
   1  -5   7       30.11       35.89      2.33 o 
   2  -5   7        2.30        3.50      1.37 o 
   3  -5   7       69.42       60.64      1.86 o 
   4  -5   7       35.11       37.55      2.06 o 
   5  -5   7        0.94        0.34      1.62 o 
   6  -5   7       12.20        9.27      8.20 o 
   7  -5   7        6.49        4.75      2.95 o 
  -5  -4   7       29.26       26.77      8.21 o 
  -4  -4   7        1.16        0.67      1.60 o 
  -3  -4   7       28.13       30.30      1.75 o 
  -2  -4   7        0.00        0.48      1.31 o 
  -1  -4   7        0.61        1.19      1.12 o 
   0  -4   7        3.08        3.53      1.39 o 
   1  -4   7       45.25       42.08      1.51 o 
   2  -4   7      344.23      340.70      4.64 o 
   3  -4   7       34.48       35.92      1.77 o 
   4  -4   7       84.63       88.48      2.64 o 
   5  -4   7      116.02      124.51      3.60 o 
   6  -4   7        0.74        0.75      1.48 o 
   7  -4   7        8.31       14.32      3.75 o 
  -6  -3   7       22.24        1.60      5.66 o 
  -5  -3   7        5.47        4.69      2.47 o 
  -4  -3   7        9.75        9.89      1.54 o 
  -3  -3   7       11.50       15.26      1.37 o 
  -2  -3   7      109.49      105.15      1.70 o 
  -1  -3   7        2.34        3.37      0.86 o 
   0  -3   7       62.05       62.39      1.49 o 
   1  -3   7       11.29       13.67      0.95 o 
   2  -3   7      237.12      237.85      3.76 o 
   3  -3   7       24.14       26.07      1.71 o 
   4  -3   7      200.95      198.25      3.36 o 
   5  -3   7        1.87        1.86      1.56 o 
   6  -3   7       14.48       11.13      4.05 o 
   7  -3   7        0.03       -0.17      2.83 o 
  -6  -2   7        1.98        2.92      5.18 o 
  -5  -2   7       16.50       11.94      2.90 o 
  -4  -2   7        0.93        1.27      1.32 o 
  -3  -2   7       17.69       17.70      1.44 o 
  -2  -2   7       96.72       97.92      1.35 o 
  -1  -2   7       53.89       56.94      1.01 o 
   0  -2   7      129.63      135.74      1.23 o 
   1  -2   7      178.30      182.07      2.23 o 
   2  -2   7        0.25        1.46      0.89 o 
   3  -2   7      793.80      820.91      5.39 o 
   4  -2   7       98.81      110.85      2.15 o 
   5  -2   7       55.77       64.27      3.28 o 
   6  -2   7       27.56       30.54      2.83 o 
   7  -2   7        0.25        0.49      2.40 o 
  -7  -1   7        4.56        3.15      3.08 o 
  -6  -1   7       40.39       37.63      5.69 o 
  -5  -1   7       21.07       28.61      2.88 o 
  -4  -1   7       45.82       42.85      2.35 o 
  -3  -1   7        0.07       -0.21      1.03 o 
  -2  -1   7      228.42      234.18      5.24 o 
  -1  -1   7      118.27      121.52      2.92 o 
   0  -1   7      323.44      334.52      4.49 o 
   1  -1   7       10.45       11.47      0.52 o 
   2  -1   7      787.00      775.80      5.04 o 
   3  -1   7        0.04        1.08      1.05 o 
   4  -1   7       46.40       43.91      2.17 o 
   5  -1   7        0.47        1.07      1.31 o 
   6  -1   7       11.21       13.52      3.84 o 
  -7   0   7       16.38       17.79      4.28 o 
  -6   0   7        2.12        2.34      1.38 o 
  -5   0   7       50.29       52.93      2.14 o 
  -4   0   7       34.56       34.54      1.27 o 
  -3   0   7       27.91       30.31      0.88 o 
  -2   0   7      377.55      383.67      6.87 o 
  -1   0   7      358.05      371.80      6.73 o 
   0   0   7       16.37       23.30      2.93 o 
   1   0   7      178.73      170.56      1.51 o 
   2   0   7      253.16      277.75      2.53 o 
   3   0   7      107.54      117.78      2.41 o 
   4   0   7       27.20       32.62      1.84 o 
   5   0   7        4.52        2.18      1.94 o 
   6   0   7        0.62        0.95      2.26 o 
  -7   1   7       23.74       25.99      4.61 o 
  -6   1   7        1.07        1.45      1.29 o 
  -5   1   7       11.55        6.79      2.82 o 
  -4   1   7       43.84       44.12      1.66 o 
  -3   1   7      179.65      176.42      2.07 o 
  -2   1   7       73.43       75.44      3.79 o 
  -1   1   7       69.40       69.55      3.70 o 
   0   1   7       91.86       97.01      3.96 o 
   1   1   7       45.01       40.02      0.88 o 
   2   1   7       39.51       36.15      1.23 o 
   3   1   7       75.27       78.34      2.65 o 
   4   1   7       51.38       62.44      2.20 o 
   5   1   7        2.85        2.41      1.83 o 
  -7   2   7        3.69        2.69      1.77 o 
  -6   2   7       33.60       34.87      1.95 o 
  -5   2   7       19.55       19.37      1.59 o 
  -4   2   7      229.66      224.96      4.44 o 
  -3   2   7      140.64      148.92      2.05 o 
  -2   2   7       56.86       59.77      5.73 o 
  -1   2   7       73.02       71.26      5.72 o 
   0   2   7       10.21       12.93      0.79 o 
   1   2   7        3.06        0.92      1.24 o 
   2   2   7        4.32        0.62      1.85 o 
   3   2   7        0.17        0.52      1.73 o 
   4   2   7        7.47       11.14      2.48 o 
   5   2   7        3.94        2.11      2.00 o 
  -7   3   7        2.71        3.36      2.38 o 
  -6   3   7        1.94        1.12      1.23 o 
  -5   3   7       10.87        9.74      1.19 o 
  -4   3   7       24.89       26.66      1.21 o 
  -3   3   7      193.60      195.90      3.49 o 
  -2   3   7       14.80       14.20      0.70 o 
  -1   3   7      268.62      263.25      4.67 o 
   0   3   7       14.48       17.46      0.76 o 
   1   3   7       45.94       39.28      2.18 o 
   2   3   7      199.47      216.53      3.90 o 
   3   3   7        3.97        3.10      2.07 o 
   4   3   7       27.31       27.94      2.49 o 
  -7   4   7        8.42        6.19      2.06 o 
  -6   4   7        8.77        8.21      1.48 o 
  -5   4   7      113.85      107.59      2.03 o 
  -4   4   7       92.61       90.97      2.17 o 
  -3   4   7       90.54       93.89      4.24 o 
  -2   4   7       14.54       11.91      0.82 o 
  -1   4   7        0.14        0.43      0.58 o 
   0   4   7       16.80       24.51      1.36 o 
   1   4   7        9.77       13.08      1.83 o 
   2   4   7        0.01        0.74      2.04 o 
   3   4   7       12.52        7.17      6.24 o 
   4   4   7        2.53        0.95      2.45 o 
  -7   5   7        5.57        5.68      2.48 o 
  -6   5   7        2.55        1.86      1.49 o 
  -5   5   7       32.00       38.35      2.20 o 
  -4   5   7        1.09        0.82      1.23 o 
  -3   5   7      127.98      131.57      2.58 o 
  -2   5   7       74.32       80.23      1.92 o 
  -1   5   7       21.81       14.99      1.14 o 
   0   5   7      151.35      161.58      6.94 o 
   1   5   7        6.94        6.77      2.39 o 
   2   5   7       11.51        8.19      5.61 o 
   3   5   7        1.81        0.43      1.98 o 
  -7   6   7       51.27       51.64      5.06 o 
  -6   6   7        4.99        4.23      2.95 o 
  -5   6   7       44.25       43.14      2.44 o 
  -4   6   7       36.12       40.39      2.02 o 
  -3   6   7       25.08       23.10      2.28 o 
  -2   6   7       17.48       18.36     10.77 o 
  -1   6   7        4.26        2.63      2.70 o 
   0   6   7        2.10        1.19      1.70 o 
   1   6   7       32.64       37.68      2.15 o 
   2   6   7        0.12        1.29      1.94 o 
  -6   7   7        4.24        4.54      4.61 o 
  -5   7   7       24.01       21.24      2.37 o 
  -4   7   7        3.33        3.37      1.82 o 
  -3   7   7        1.37        3.05      1.46 o 
  -2   7   7       16.70       11.92      9.32 o 
  -1   7   7       26.27       26.74      2.44 o 
   0   7   7       37.14       43.28      2.92 o 
   1   7   7        0.00        0.90      1.97 o 
  -6   8   7       23.27       17.14      3.53 o 
  -5   8   7        0.16        1.31      1.79 o 
  -4   8   7       19.28       19.93      2.15 o 
  -3   8   7        1.61        2.03      2.04 o 
  -2   8   7        2.53        1.15      1.69 o 
  -1   8   7        2.61        2.59      2.57 o 
   2 -10   8        9.22        3.95      4.05 o 
   3 -10   8       13.61        6.60      5.84 o 
   0  -9   8        5.07        3.19      2.55 o 
   1  -9   8        4.72        1.44      2.42 o 
   2  -9   8        5.00        1.49      2.38 o 
   3  -9   8        3.90        2.23      2.44 o 
   4  -9   8       10.18        1.35      2.26 o 
   5  -9   8        3.82        1.56      2.24 o 
  -2  -8   8       10.44       11.29      2.53 o 
  -1  -8   8       13.45       19.96      2.81 o 
   0  -8   8       38.18       47.48      3.04 o 
   1  -8   8       39.48       54.40      3.01 o 
   2  -8   8       74.08       82.08      2.84 o 
   3  -8   8        0.80        1.23      1.82 o 
   4  -8   8        5.01        4.34      2.21 o 
   5  -8   8       32.75       36.50     10.35 o 
   6  -8   8       19.98        0.11      3.65 o 
  -3  -7   8        3.77        3.35      2.44 o 
  -2  -7   8        1.25        3.11      2.50 o 
  -1  -7   8       10.10       11.21      2.29 o 
   0  -7   8       51.85       48.91      2.88 o 
   1  -7   8        3.21        2.09      1.61 o 
   2  -7   8       41.30       49.16      2.27 o 
   3  -7   8       40.12       43.36      2.47 o 
   4  -7   8        0.93        2.51      1.80 o 
   5  -7   8       10.58        4.72      3.49 o 
   6  -7   8        0.33        1.02      2.39 o 
  -4  -6   8        1.93        1.07      1.97 o 
  -3  -6   8       10.20        7.74      2.87 o 
  -2  -6   8       11.69       11.59      2.42 o 
  -1  -6   8       11.63        9.69      1.92 o 
   0  -6   8       74.58       82.14      2.24 o 
   1  -6   8        0.05        0.74      1.48 o 
   2  -6   8       61.19       58.39      2.03 o 
   3  -6   8       11.91       10.66      1.94 o 
   4  -6   8       11.97        9.37      2.04 o 
   5  -6   8        2.46        2.46      2.59 o 
   6  -6   8        1.33        1.37      2.78 o 
  -4  -5   8        6.78        2.24      2.04 o 
  -3  -5   8        5.51        5.79      1.96 o 
  -2  -5   8        1.11        1.56      1.47 o 
  -1  -5   8       96.23       91.81      2.09 o 
   0  -5   8       50.85       59.09      1.74 o 
   1  -5   8       83.30       82.11      1.89 o 
   2  -5   8       20.49       25.36      1.74 o 
   3  -5   8       34.84       35.40      1.95 o 
   4  -5   8       10.90        9.21      2.63 o 
   5  -5   8       54.49       61.89      2.90 o 
   6  -5   8        1.40        0.70      1.96 o 
  -5  -4   8        5.58        4.45      2.36 o 
  -4  -4   8        9.03        4.76      1.98 o 
  -3  -4   8        7.17        2.03      1.54 o 
  -2  -4   8       67.59       72.54      1.98 o 
  -1  -4   8        4.94        4.78      1.24 o 
   0  -4   8      181.49      173.92      2.71 o 
   1  -4   8       18.89       21.03      1.15 o 
   2  -4   8       18.57       16.71      1.20 o 
   3  -4   8       96.79       99.03      2.82 o 
   4  -4   8       23.62       20.52      2.07 o 
   5  -4   8        0.02       -0.36      1.68 o 
   6  -4   8       24.60       26.64      2.75 o 
  -5  -3   8       13.86        6.83      6.05 o 
  -4  -3   8        6.92        3.83      4.13 o 
  -3  -3   8       21.37       17.77      6.58 o 
  -2  -3   8        0.46        0.22      0.78 o 
  -1  -3   8       82.55       82.27      1.60 o 
   0  -3   8       60.75       70.32      1.25 o 
   1  -3   8       72.81       72.64      1.50 o 
   2  -3   8       39.03       36.24      2.70 o 
   3  -3   8       31.83       30.95      1.93 o 
   4  -3   8        5.97        9.69      1.44 o 
   5  -3   8        0.20        0.91      1.38 o 
   6  -3   8        3.19        4.66      2.34 o 
  -6  -2   8       11.46        0.18      4.22 o 
  -5  -2   8        1.60        0.08      1.88 o 
  -4  -2   8       34.37       34.05      1.78 o 
  -3  -2   8       19.47       17.74      1.38 o 
  -2  -2   8       41.90       38.57      1.23 o 
  -1  -2   8      395.92      390.14      9.79 o 
   0  -2   8        4.45        3.31      0.68 o 
   1  -2   8      317.12      312.92      6.81 o 
   2  -2   8      192.20      201.84      2.32 o 
   3  -2   8        0.23       -0.02      0.88 o 
   4  -2   8      184.64      194.74      3.27 o 
   5  -2   8        3.16        4.09      2.29 o 
   6  -2   8       14.32       14.21      2.61 o 
  -6  -1   8       14.85        8.27      3.72 o 
  -5  -1   8        0.00        0.18      1.09 o 
  -4  -1   8       11.39       14.60      1.21 o 
  -3  -1   8      111.32      106.23      2.77 o 
  -2  -1   8       52.45       51.38      2.93 o 
  -1  -1   8        0.16        0.15      1.64 o 
   0  -1   8      123.28      122.51      3.29 o 
   1  -1   8        4.28        5.74      2.05 o 
   2  -1   8        3.43        5.28      1.88 o 
   3  -1   8        3.66        0.89      1.07 o 
   4  -1   8       10.14       15.33      1.72 o 
   5  -1   8       11.83        9.19      3.21 o 
   6  -1   8        0.02       -0.01      1.52 o 
  -6   0   8       11.68       10.77      3.82 o 
  -5   0   8       29.17       29.34      1.52 o 
  -4   0   8       14.37       15.03      1.04 o 
  -3   0   8      385.62      376.71     10.31 o 
  -2   0   8      226.98      257.65      6.18 o 
  -1   0   8      367.28      363.91      7.39 o 
   0   0   8      211.65      230.62      5.82 o 
   1   0   8       13.07        8.50      3.00 o 
   2   0   8       12.61       15.17      1.10 o 
   3   0   8       19.01       21.63      1.51 o 
   4   0   8       11.62        5.67      3.12 o 
   5   0   8        4.92        1.52      2.02 o 
  -7   1   8       13.16        6.08      3.83 o 
  -6   1   8       15.53       15.60      1.63 o 
  -5   1   8       18.28       13.24      5.59 o 
  -4   1   8        2.53        2.73      0.84 o 
  -3   1   8        6.86        3.64      2.95 o 
  -2   1   8        8.20        6.89      4.96 o 
  -1   1   8        0.09        0.81      4.31 o 
   0   1   8        0.32        1.72      4.50 o 
   1   1   8        0.66        0.08      0.39 o 
   2   1   8      146.80      156.44      2.16 o 
   3   1   8       15.59       24.26      1.45 o 
   4   1   8       33.78       31.48      1.86 o 
   5   1   8        2.77        4.11      2.04 o 
  -7   2   8        6.36        4.52      2.76 o 
  -6   2   8        2.53        2.31      1.29 o 
  -5   2   8       54.96       59.40      1.78 o 
  -4   2   8       80.44       79.19      2.48 o 
  -3   2   8      145.23      151.97      5.31 o 
  -2   2   8       69.31       85.48      4.52 o 
  -1   2   8        0.17        0.79      2.67 o 
   0   2   8        8.94        5.42      3.10 o 
   1   2   8       12.89       15.70      1.08 o 
   2   2   8        0.99        2.37      1.15 o 
   3   2   8        2.91        2.28      2.16 o 
   4   2   8        0.28        0.91      1.66 o 
  -7   3   8       28.00       33.65      2.43 o 
  -6   3   8        4.70        2.75      1.52 o 
  -5   3   8       26.86       25.92      1.28 o 
  -4   3   8       10.06        9.62      0.71 o 
  -3   3   8       13.59        9.92      5.71 o 
  -2   3   8       94.47      107.10      4.91 o 
  -1   3   8        0.05        1.17      2.94 o 
   0   3   8      220.22      198.28     17.11 o 
   1   3   8       14.48       18.35      1.40 o 
   2   3   8       10.73        6.06      5.83 o 
   3   3   8       28.99       34.90      2.47 o 
   4   3   8        2.95        2.42      3.51 o 
  -7   4   8        8.92        8.12      2.46 o 
  -6   4   8        0.32        0.26      2.00 o 
  -5   4   8        0.40        0.79      0.97 o 
  -4   4   8       60.54       55.99      2.82 o 
  -3   4   8        0.40        0.73      0.45 o 
  -2   4   8       13.57       15.76      3.76 o 
  -1   4   8       15.58       18.90     10.27 o 
   0   4   8       10.70        3.20      2.57 o 
   1   4   8       12.77        7.73      5.91 o 
   2   4   8        0.06       -0.08      2.33 o 
   3   4   8        0.40       -0.23      2.07 o 
  -6   5   8        2.04        2.63      1.79 o 
  -5   5   8       21.69       19.19      1.41 o 
  -4   5   8       48.03       51.20      2.54 o 
  -3   5   8        0.42        0.68      1.37 o 
  -2   5   8       70.29       66.88      2.72 o 
  -1   5   8       54.77       56.36      2.52 o 
   0   5   8        2.75        1.70      1.07 o 
   1   5   8       13.65       10.03      3.61 o 
   2   5   8        8.47        3.25      3.02 o 
  -5   6   8       11.79       14.06      4.66 o 
  -4   6   8        2.16        3.99      6.70 o 
  -3   6   8       51.32       57.73      5.53 o 
  -2   6   8        0.09       -0.21      1.00 o 
  -1   6   8       19.28       18.98      5.78 o 
   0   6   8        0.33        0.10      1.21 o 
   1   6   8        2.47        0.26      1.58 o 
  -4   7   8       20.30       24.11      5.37 o 
  -3   7   8        2.96        4.27      2.66 o 
  -2   7   8        0.12        0.37      1.63 o 
  -1   7   8        1.57        0.57      2.53 o 
   0   7   8       22.15       16.79      9.74 o 
   1  -9   9        1.84        3.53      2.28 o 
   2  -9   9        0.08        0.33      1.93 o 
   3  -9   9        9.56        4.02      3.27 o 
  -1  -8   9        2.18        3.02      2.19 o 
   0  -8   9       40.38       49.62      3.73 o 
   1  -8   9       57.06       60.66      3.71 o 
   2  -8   9       16.15       20.21      6.89 o 
   3  -8   9       12.84       10.39      6.54 o 
   4  -8   9        1.09        1.51      1.96 o 
   5  -8   9        0.31        0.60      2.63 o 
  -2  -7   9        1.77        4.02      2.35 o 
  -1  -7   9        7.19        8.17      2.01 o 
   0  -7   9        0.32        0.47      1.61 o 
   1  -7   9       65.90       73.18      2.50 o 
   2  -7   9       10.62        6.04      2.35 o 
   3  -7   9       23.21       25.40      7.13 o 
   4  -7   9       15.84        9.89      3.63 o 
   5  -7   9        9.51       -0.15      2.45 o 
  -3  -6   9        1.24        0.90      1.83 o 
  -2  -6   9        8.12        3.15      3.25 o 
  -1  -6   9       41.65       48.96      2.78 o 
   0  -6   9       20.72       20.92      2.39 o 
   1  -6   9       29.00       33.68      1.84 o 
   2  -6   9        5.14        3.12      1.70 o 
   3  -6   9        3.64        3.10      1.92 o 
   4  -6   9        0.01       -0.36      1.90 o 
   5  -6   9        0.42       -0.86      2.56 o 
  -4  -5   9       16.68       16.90      5.68 o 
  -3  -5   9       16.15       10.06      7.10 o 
  -2  -5   9        0.56        0.90      1.58 o 
  -1  -5   9        8.86       11.03      1.41 o 
   0  -5   9       41.51       37.77      2.25 o 
   1  -5   9       78.02       84.23      2.56 o 
   2  -5   9       73.57       71.73      2.13 o 
   3  -5   9       23.92       15.73     10.56 o 
   4  -5   9       27.94       29.90      3.16 o 
   5  -5   9        0.40       -0.10      1.72 o 
   6  -5   9       42.65       51.71      2.69 o 
  -4  -4   9        6.58        4.05      4.74 o 
  -3  -4   9        0.68       -0.32      1.71 o 
  -2  -4   9        0.26        0.39      0.94 o 
  -1  -4   9       67.75       64.55      3.90 o 
   0  -4   9        2.56        2.56      0.97 o 
   1  -4   9       60.82       54.30      3.51 o 
   2  -4   9        7.91        7.85      2.09 o 
   3  -4   9       16.12       16.94      2.97 o 
   4  -4   9       14.37        6.92      6.90 o 
   5  -4   9       10.96        7.96      3.47 o 
   6  -4   9        0.00       -1.02      3.49 o 
  -5  -3   9       25.08       31.28      3.62 o 
  -4  -3   9        0.11        1.92      2.83 o 
  -3  -3   9       16.13       14.63      5.85 o 
  -2  -3   9        1.50        0.53      0.82 o 
  -1  -3   9        8.24        8.27      0.78 o 
   0  -3   9        6.59        8.07      0.62 o 
   1  -3   9        3.01        1.59      1.04 o 
   2  -3   9       43.76       50.64      2.14 o 
   3  -3   9       36.62       46.39      1.60 o 
   4  -3   9       14.46        7.78      4.18 o 
   5  -3   9       13.15        9.45      7.33 o 
  -5  -2   9       11.44        0.15      3.21 o 
  -4  -2   9        0.28        0.21      1.31 o 
  -3  -2   9       78.91       81.38      4.11 o 
  -2  -2   9       68.63       71.50      3.79 o 
  -1  -2   9       53.97       56.32      4.41 o 
   0  -2   9      337.66      372.90     12.97 o 
   1  -2   9        4.04        3.00      2.23 o 
   2  -2   9      131.53      125.79      5.19 o 
   3  -2   9        0.81        0.43      0.83 o 
   4  -2   9        2.52        0.88      1.47 o 
   5  -2   9        1.26        0.99      1.65 o 
  -6  -1   9        1.69        0.96      1.70 o 
  -5  -1   9       25.21       26.15      2.31 o 
  -4  -1   9        5.26        4.39      1.48 o 
  -3  -1   9       16.22       16.13      0.72 o 
  -2  -1   9        0.10       -0.43      2.76 o 
  -1  -1   9        5.34        8.25      5.50 o 
   0  -1   9       14.93       14.12      5.67 o 
   1  -1   9       27.98       45.57      6.50 o 
   2  -1   9        6.54        2.66      1.61 o 
   3  -1   9      131.02      141.22      5.16 o 
   4  -1   9        0.04        0.39      1.46 o 
   5  -1   9        0.66        0.73      1.50 o 
  -6   0   9        0.50        0.42      4.39 o 
  -5   0   9       67.23       78.64      6.28 o 
  -4   0   9      168.71      158.80      7.04 o 
  -3   0   9       20.55       19.74      3.80 o 
  -2   0   9      284.87      295.24      9.71 o 
  -1   0   9       30.53       40.62      4.14 o 
   0   0   9       94.06      101.25      4.92 o 
   1   0   9        1.29        3.32      4.96 o 
   2   0   9       23.91       17.34      2.23 o 
   3   0   9        4.34        1.24      1.26 o 
   4   0   9        4.10        1.43      2.21 o 
   5   0   9        0.23        0.59      1.78 o 
  -6   1   9        0.49        0.52      2.82 o 
  -5   1   9        0.26        0.00      2.17 o 
  -4   1   9        4.20       -0.09      2.60 o 
  -3   1   9       14.08       21.68      6.24 o 
  -2   1   9        0.49        0.37      2.88 o 
  -1   1   9        5.41        8.88      3.68 o 
   0   1   9       13.66       14.17      3.73 o 
   1   1   9       19.25       28.59      3.97 o 
   2   1   9        0.34        0.73      1.04 o 
   3   1   9        5.12        0.22      1.23 o 
   4   1   9       14.43        0.16      1.95 o 
  -6   2   9       21.63       20.90      6.48 o 
  -5   2   9        1.20       -0.14      4.41 o 
  -4   2   9       21.34       22.19      4.08 o 
  -3   2   9      133.90      154.85      6.05 o 
  -2   2   9        6.80        5.99      3.71 o 
  -1   2   9       25.56       35.44      4.44 o 
   0   2   9        0.83        0.28      2.90 o 
   1   2   9        0.15        0.33      2.89 o 
   2   2   9        1.91        2.48      1.10 o 
   3   2   9        8.26       -0.01      0.99 o 
   4   2   9        5.83        3.71      3.55 o 
  -5   3   9        0.62        0.26      3.07 o 
  -4   3   9       82.79       89.04      5.37 o 
  -3   3   9        1.17       -0.54      3.31 o 
  -2   3   9       60.11       55.11      4.93 o 
  -1   3   9       12.58        0.41      3.29 o 
   0   3   9        3.04       -0.47      3.17 o 
   1   3   9        1.31       -0.68      5.22 o 
   2   3   9       14.25        0.37      3.28 o 
   3   3   9       20.74       -0.35      2.40 o 
  -5   4   9       18.65        0.26      3.38 o 
  -4   4   9       26.68       30.34      4.83 o 
  -3   4   9       85.81      115.33      9.14 o 
  -2   4   9       17.35       31.19      4.74 o 
  -1   4   9       13.99       -0.16      3.26 o 
   0   4   9        0.39        0.11      4.88 o 
   1   4   9        0.94       -0.29      3.33 o 
   2   4   9        4.40       -0.12      5.07 o 
  -4   5   9       35.27       35.69      5.27 o 
  -3   5   9       39.93       44.77      5.46 o 
  -2   5   9        1.31       -0.37      5.90 o 
  -1   5   9        3.43       -0.46      3.56 o 
   0   5   9       11.04       -0.61      3.78 o 
   1   5   9       31.57       38.37      5.23 o 
  -4   6   9        7.45       10.99      5.09 o 
  -3   6   9        0.01        0.18      3.78 o 
  -2   6   9        9.80        0.40      4.08 o 
  -1   6   9        4.08       -0.30      3.96 o 
   0   6   9       11.90       -0.95      6.97 o 
   1  -8  10        3.00        4.21      2.39 o 
   2  -8  10       30.49       25.91      7.57 o 
   3  -8  10        2.71        2.79      2.35 o 
  -1  -7  10       14.06       12.66      2.47 o 
   0  -7  10       13.02       12.76      2.44 o 
   1  -7  10        2.81        2.70      1.97 o 
   2  -7  10       16.90        9.69      3.52 o 
   3  -7  10        5.51        4.22      2.96 o 
   4  -7  10        0.44       -0.51      1.69 o 
  -2  -6  10        0.01       -0.29      1.50 o 
  -1  -6  10        4.98        4.38      1.85 o 
   0  -6  10       29.41       31.18      2.17 o 
   1  -6  10        6.41        5.23      1.99 o 
   2  -6  10       11.84       12.95      4.55 o 
   3  -6  10        0.02        0.88      1.51 o 
   4  -6  10        2.86        1.46      2.19 o 
  -3  -5  10       14.15       10.17      8.22 o 
  -2  -5  10       29.08       26.50      1.87 o 
  -1  -5  10       38.01       34.78      2.13 o 
   0  -5  10       26.75       25.06      2.30 o 
   1  -5  10        0.34        0.80      1.19 o 
   2  -5  10       17.65       15.04      4.36 o 
   3  -5  10        8.82        6.35      4.44 o 
   4  -5  10        3.96        0.50      2.48 o 
   5  -5  10        0.32       -0.13      1.48 o 
  -4  -4  10        0.26        3.32      6.52 o 
  -3  -4  10        0.08        0.16      3.25 o 
  -2  -4  10        6.05        2.11      2.62 o 
  -1  -4  10       29.16       30.64      5.71 o 
   0  -4  10       28.31       28.11      4.26 o 
   1  -4  10       38.35       42.05      1.98 o 
   2  -4  10       16.77        9.70      6.52 o 
   3  -4  10       18.89       -0.03      1.31 o 
   4  -4  10        7.31        4.00      2.17 o 
   5  -4  10       16.84        5.37      5.06 o 
  -4  -3  10       23.35       32.21      4.81 o 
  -3  -3  10        0.44        0.04      2.60 o 
  -2  -3  10       23.83       25.99      3.19 o 
  -1  -3  10        1.47        2.95      2.66 o 
   0  -3  10       41.35       45.82      3.50 o 
   1  -3  10       15.02        0.03      2.04 o 
   2  -3  10        0.03        0.03      0.47 o 
   3  -3  10        0.10        0.09      1.13 o 
   4  -3  10        8.12        2.48      2.19 o 
   5  -3  10        6.94        2.07      2.70 o 
  -4  -2  10       11.21       11.46      6.38 o 
  -3  -2  10        0.23       -0.34      3.06 o 
  -2  -2  10       43.60       54.91      4.21 o 
  -1  -2  10       14.59       24.10      3.14 o 
   0  -2  10        9.40        0.10      2.09 o 
   1  -2  10       41.47       54.37      3.46 o 
   2  -2  10        7.43        0.02      2.61 o 
   3  -2  10        8.55        0.41      3.09 o 
   4  -2  10        3.13        1.87      1.63 o 
  -5  -1  10       12.66       11.25      4.03 o 
  -4  -1  10        1.35        1.56      3.34 o 
  -3  -1  10       31.53       23.33      6.90 o 
  -2  -1  10       19.91       27.70      4.33 o 
  -1  -1  10       93.83      114.30      5.77 o 
   0  -1  10        0.87       -0.05      2.74 o 
   1  -1  10       10.64        0.14      3.03 o 
   2  -1  10        0.23        0.32      3.06 o 
   3  -1  10       52.63       63.22      4.91 o 
   4  -1  10       10.64        0.99      3.36 o 
  -5   0  10        3.03        2.51      3.59 o 
  -4   0  10       52.79       63.12      5.05 o 
  -3   0  10       20.88       23.29      4.33 o 
  -2   0  10        4.24        3.29      3.73 o 
  -1   0  10        0.21       -1.22      3.38 o 
   0   0  10        2.54        0.01      2.43 o 
   1   0  10        1.10       -0.29      3.06 o 
   2   0  10       17.84       -0.10      3.03 o 
   3   0  10        1.99        0.37      3.12 o 
   4   0  10        6.33        0.19      3.10 o 
  -5   1  10       33.05       39.31      4.83 o 
  -4   1  10       12.06       16.23      6.93 o 
  -3   1  10       44.81       49.31      4.93 o 
  -2   1  10        0.14        2.99      3.75 o 
  -1   1  10       15.12        0.17      5.03 o 
   0   1  10        1.30       -0.29      3.13 o 
   1   1  10        8.33        0.23      3.13 o 
   2   1  10        0.64        0.53      5.27 o 
   3   1  10       49.80       66.53      5.30 o 
  -4   2  10        0.31        1.11      5.76 o 
  -3   2  10        2.51        3.66      3.92 o 
  -2   2  10       32.58       46.39      5.08 o 
  -1   2  10        1.97        0.37      3.39 o 
   0   2  10        8.37        0.20      3.22 o 
   1   2  10        0.67        0.62      3.41 o 
   2   2  10        6.85        0.04      4.63 o 
  -4   3  10        1.05        2.10      6.43 o 
  -3   3  10       44.89       47.75      5.49 o 
  -2   3  10        0.34        3.74      4.26 o 
  -1   3  10        3.20        0.18      3.44 o 
   0   3  10        0.01        0.14      3.36 o 
   1   3  10       50.15       70.33      5.70 o 
   2   3  10        0.00        0.50      3.61 o 
  -4   4  10        3.33        0.73      6.55 o 
  -3   4  10        7.94        9.74      4.81 o 
  -2   4  10        4.62        6.47      4.66 o 
  -1   4  10       16.89       -0.08      3.60 o 
   0   4  10        1.21        1.10      4.09 o 
   1   4  10       24.31       38.62      5.65 o 
  -3   5  10        9.12       11.40      8.57 o 
  -2   5  10       11.36       -0.14      6.21 o 
  -1   5  10       15.67        0.47      6.82 o 
   0  -6  11        6.34        4.14      4.97 o 
   1  -6  11        9.70        0.10      3.81 o 
   2  -6  11        0.14       -0.08      3.64 o 
   3  -6  11        8.93       -0.05      3.58 o 
  -2  -5  11        7.35        8.19      4.97 o 
  -1  -5  11       21.77       30.27      5.55 o 
   0  -5  11       12.04        9.71      5.05 o 
   1  -5  11        4.97       -0.03      3.29 o 
   2  -5  11        0.46       -0.10      3.50 o 
   3  -5  11       12.30        0.00      2.83 o 
  -2  -4  11        0.38       -3.08      4.55 o 
  -1  -4  11        0.79       -0.33      3.80 o 
   0  -4  11       10.94        7.90      6.43 o 
   1  -4  11       26.51       38.51      3.95 o 
   2  -4  11       33.09       45.08      5.69 o 
   3  -4  11        9.58       -0.50      3.87 o 
  -3  -3  11        8.06       10.07      3.37 o 
  -2  -3  11        0.62        1.66      2.91 o 
  -1  -3  11       14.14       16.40      5.59 o 
   0  -3  11        4.65        4.44      3.71 o 
   1  -3  11        0.22        0.01      2.36 o 
   2  -3  11        0.10        0.10      2.34 o 
   3  -3  11       26.26       36.79      5.24 o 
  -3  -2  11        1.87        4.82      4.18 o 
  -2  -2  11        0.84        0.22      5.48 o 
  -1  -2  11        7.53       13.77      4.63 o 
   0  -2  11        8.14       -0.34      3.63 o 
   1  -2  11        3.75        0.71      3.69 o 
   2  -2  11       18.34       -0.07      3.30 o 
   3  -2  11       27.27       33.20      4.99 o 
  -4  -1  11       19.00       19.58      7.56 o 
  -3  -1  11       21.61       21.37      4.81 o 
  -2  -1  11        9.77       14.79      7.44 o 
  -1  -1  11        5.04        9.69      4.51 o 
   0  -1  11       16.63       -0.26      3.55 o 
   1  -1  11       13.34        0.11      3.36 o 
   2  -1  11        0.24        0.11      3.24 o 
   3  -1  11        3.07        0.02      2.89 o 
  -4   0  11        1.71       -0.20      3.40 o 
  -3   0  11        3.96        7.66      4.48 o 
  -2   0  11        0.92       -0.47      3.59 o 
  -1   0  11        5.72       10.75      4.64 o 
   0   0  11        0.00       -0.08      3.27 o 
   1   0  11        8.02        0.53      3.71 o 
   2   0  11        0.02        0.07      3.20 o 
  -4   1  11       10.54       10.31      4.68 o 
  -3   1  11        5.17        7.47      7.43 o 
  -2   1  11        6.39        7.21      4.53 o 
  -1   1  11       18.77        0.25      3.76 o 
   0   1  11        0.23       -0.21      3.50 o 
   1   1  11       19.78        0.60      6.24 o 
   2   1  11        5.35        0.13      3.50 o 
  -3   2  11        0.09       -0.17      5.86 o 
  -2   2  11        4.86        4.80      4.53 o 
  -1   2  11        3.03        0.51      3.95 o 
   0   2  11        0.93       -0.47      6.17 o 
   1   2  11       12.90        1.37      4.23 o 
  -3   3  11       61.80       85.26      6.71 o 
  -2   3  11        1.31        1.25      7.13 o 
  -1   3  11       31.62       -1.44      7.41 o 
   0   3  11        1.41       -0.13      3.75 o 
   0  -4  12        1.84        0.06      2.76 o 
   1  -4  12        0.03       -0.26      3.71 o 
  -1  -3  12       31.04       45.17      4.49 o 
   0  -3  12        0.71       -0.09      3.18 o 
   1  -3  12       50.79       77.81     10.28 o 
  -2  -2  12        4.13        3.88      4.71 o 
  -1  -2  12        1.85        2.33      7.42 o 
   0  -2  12       14.49        0.15      6.13 o 
   1  -2  12        3.39       -0.17      3.90 o 
  -2  -1  12        0.70        1.60      4.40 o 
  -1  -1  12       14.91       23.33      8.76 o 
   0  -1  12       28.00       -0.40      6.72 o 
   1  -1  12       16.43        0.60      4.27 o 
  -2   0  12        0.01        1.01      4.37 o 
  -1   0  12        2.92        0.94      4.37 o 
   0   0  12        0.00       -0.01      3.25 o 
  -1   1  12       10.44       -0.03      3.64 o 
                                                 
